# Supplementary material for: The relevance of reducing Veress needle overshooting
Source: Sci Rep. 2023 Oct 14;13:17471. doi: 10.1038/s41598-023-44890-1 (PMC10576755; doi:10.1038/s41598-023-44890-1)
Supplement: Supplementary file 3 — Supplementary Information 3. [file 41598_2023_44890_MOESM3_ESM.xlsx]

## Sheet: Form Responses 1
Timestamp	What is your preferred method for establishing a pneumoperitoneum in patients with a normal Body Mass Index (BMI)?	What is your preferred method for establishing a pneumoperitoneum in patients with a High BMI?	Roughly, after how many procedures were you comfortable enough in using the Veress needle?	Roughly, after how many procedures were you comfortable enough in using the Hasson method?	When did you pick your preferred method?	Where did you learn how to perform a pneumoperitoneum? *	What is your preferred (primary) entry location in Normal BMI patients? *	What is your preferred (primary) entry location in High BMI patients? *	How do you hold the Veress needle (see images below)? *	Do you have a preferred type of Veress needle?	If yes, which one and why do you prefer it?	Decreasing overshooting increases the overall safety of the Closed technique	Decreasing the learning curve of the Veress Needle use increases the overall safety of the Closed technique	Increase in Body Mass Index is directly related to an increased risk of complications during first entry	Improving the sustainability of hospital processes and operations is important to me	In your opinion, how far beyond the peritoneum (Ideal Insertion Depth) does the Veress needle tip need to be for safe insufflation (in mm) *	In adopting new surgical technology/products do you consider yourself an: *	What are your main concerns about using NEW medtech devices during surgery? *	If the above claims are true would you consider using the new Veress PLUS in patients with a normal BMI? *	Please explain your answer	If the above claims are true would you consider using the new Veress PLUS in patients with a HIGH BMI? *	Please explain your answer	Age	Gender	Nationality	Years of experience (as a surgeon)	Estimated number of Veress needle use	Place of work	Surgical specialty	Dominant hand	Would you be interested in joining the Veress PLUS R&D project as an innovator/early adopter?
2022-02-09 15:35:34	Closed Technique (Veress Needle)	Open technique (Hasson method)	2	5	During training	On the job training	Palmer’s point	Umbilical point	At the shaft	No		3	5	3	5	15	Early majority	Utilize them in a small group oh patients rather than to most of them	4	The shortage of the learning curve is very important	2	I would rather train it in the normal BMI patients before using it in High BMI patients	26	Female	Italian	2	30	Training hospital	General Surgery	Right	Maybe	blinded
2022-02-12 23:54:22	Closed Technique (Veress Needle)	Closed Technique (Veress Needle)	5	10	During training	On the job training	Palmer’s point	Palmer’s point	At the base	No		3	3	2	5	15	Early majority	Poor experience of correct use	4	yes, because this could make the actions of a young surgeon safer, and make his tutor more relaxed in training.	4	yes, because this could make the actions of a young surgeon safer, and make his tutor more relaxed in training. and also because it could be useful if you need to apply more pressure with your hand	26	Female	Italian	1	20	Training hospital	General surgery	Right	Maybe	blinded
2022-02-09 12:37:59	Closed Technique (Veress Needle)	Closed Technique (Veress Needle)	10	3	Following personal experience during surgery	On the job training	Palmer’s point	Palmer’s point	At the base	No		5	1	4	3	10	Early adopter	Damage	4	Because it says that is similar to the traditional veress niddle	4	Safety	27	Female	Spanish	3.5	30	Training hospital	General surgery	Left	Maybe	blinded
2022-02-10 19:31:59	Closed Technique (Veress Needle)	Closed Technique (Veress Needle)	5	0	During training	On the job training	Umbilical point	Umbilical point	At the shaft	No		5	1	4	5	10	Early adopter	credibility	1	no need	5	we use veress plus in obese patients	27	Male	Albanian	3	100	Training hospital	general surgery	Right	Maybe	blinded
2022-02-09 19:03:12	Closed Technique (Veress Needle)	Closed Technique (Veress Needle)	50	20	Following personal experience during surgery	In a clinical skills lab	Palmer’s point	Palmer’s point	At the base	No		3	4	2	3	25	Early adopter	I don’t now	3	I don’t know the veress plus	3	I don’t know the veress plus	28	Male	Italian	3	30	Training hospital	Oncological laparoscopic surgery	Ambidextrous	Yes	blinded
2022-02-14 17:28:25	Closed Technique (Veress Needle)	Open technique (Hasson method)	10	5	During training	On the job training	Palmer’s point	Palmer’s point	At the base	No		4	5	4	5	10	Early majority	No	5	Seems good and safe	3	Must prove it	29	Male	Italian	4	15	Training hospital	General	Right	Yes	blinded
2022-02-22 20:46:39	Closed Technique (Veress Needle)	Closed Technique (Veress Needle)	10	nvt	Other	On the job training	Umbilical point	Umbilical point	At the shaft	No		4	4	3	3	10	Early majority	0	5	it seems safer	5	same as above	29	Female	Slovak	2	30	Non-training hospital	gynecology	Right	Yes	blinded
2022-02-09 12:44:25	Open technique (Hasson method)	Open technique (Hasson method)	nvt	10	During training	On the job training	Umbilical point	Umbilical point	At the base	No		5	2	5	5	5	Early adopter	The risk of complicaciones during training in the new method	1	Open technique has less probabilities of a vascular injury	3	I would only use it in a bariatric patient and using palmers	30	Male	Mexican	1	12	Private clinic	General surgery- MIS	Right	No	blinded
2022-02-09 12:59:58	Closed Technique (Veress Needle)	Closed Technique (Veress Needle)	50	3	During training	On the job training	Umbilical point	Palmer’s point	At the shaft	No		3	5	4	5	5	Early adopter	Increase in cost. Difficult service.	5	Am open to any method new and old that can improve patient safety and surgeon ease of use	5	Same answer as before	30	Male	Romanian	5	250	Training hospital	General	Right	Yes	blinded
2022-02-09 13:29:38	Closed Technique (Veress Needle)	Closed Technique (Veress Needle)	3	nvt	During training	Both	Umbilical point	Umbilical point	At the base	No		5	5	3	5	5	Early adopter	Timing	5	I’m in	5	It works	30	Female	Dominican	1	4	Training hospital	Surgeon	Ambidextrous	Yes	blinded
2022-02-09 14:51:44	Closed Technique (Veress Needle)	Closed Technique (Veress Needle)	10	30	During training	On the job training	Palmer’s point	Palmer’s point	At the base	Yes	Shaft protection	5	5	3	3	5	Early adopter	Depends on the device	5	The veress is safety and rapid	5	Safety and without difficulty	30	Female	Italian	3	50	Training hospital	General surgery	Right	Maybe	blinded
2022-02-09 15:48:19	Closed Technique (Veress Needle)	Closed Technique (Veress Needle)	20	5	During training	On the job training	Umbilical point	Umbilical point	At the base	No		3	2	4	4	7	Early majority	Not enough training; i think there should be courses and having a trainer in the or on the first few surgeries using new tech	5	I believe that new tech that proves to be better shoul be used	4	Same as before	30	Female	Romanian	5	500	Training hospital	General surgery	Ambidextrous	Yes	blinded
2022-02-10 22:37:48	Closed Technique (Veress Needle)	Closed Technique (Veress Needle)	10	15	During training	Both	Umbilical point	Palmer’s point	At the base	Yes		5	5	5	5	5	Early adopter	.	5	.	5	.	30	Male	Greek	5	260	Training hospital	Visceral	Right	Yes	blinded
2022-02-15 11:19:22	Open technique (Hasson method)	Open technique (Hasson method)	nvt	5	During training	In a clinical skills lab	Umbilical point	Umbilical point	At the shaft	No		5	3	3	4	5	Early adopter	Safety	4	Could decrease operative time	4	Same	30	Male	Italian	1	30	Training hospital	General	Right	No	blinded
2022-02-15 12:55:37	Closed Technique (Veress Needle)	Closed Technique (Veress Needle)	10	10	Following personal experience during surgery	On the job training	Palmer’s point	Palmer’s point	At the base	No		3	3	3	4	20	Late majority	none	3	because it appears safely	4	because it appears safely	30	Female	Italian	5	150	Training hospital	General surgery	Right	Yes	blinded
2022-02-22 20:18:15	Open technique (Hasson method)	Closed Technique (Veress Needle)	10	5	Following personal experience during surgery	On the job training	Umbilical point	Palmer’s point	At the base	Yes	Poliusable	5	5	3	5	15	Late majority	I'm too young	4	Because of it reduces the risk of overshooting	4	Because seems to be safer than the older type that i alrady use in this case	30	Female	Italian	4	60	Training hospital	General surgery	Right	Yes	blinded
2022-02-26 13:26:03	Open technique (Hasson method)	Closed Technique (Veress Needle)	5	10	Following personal experience during surgery	On the job training	Umbilical point	Umbilical point	At the shaft	No		4	3	4	4	12	Early majority	validity	4	Still prefer open technique	5	Better than normal Veress	30	Male	Dutch	1	20	Training hospital	General surgery	Right	Yes	blinded
2022-02-07 23:06:10	Closed Technique (Veress Needle)	Closed Technique (Veress Needle)	20	20	During training	On the job training	Palmer’s point	Palmer’s point	At the base	No		4	3	2	5	15	Early majority	Safety, efficacy	5	Verres needle always used as standar technique	5	Verres needle always used as standar technique	31	Female	Italian	5	40	Training hospital	General Surgery	Right	Yes	blinded
2022-02-09 12:49:39	Open technique (Hasson method)	Closed Technique (Veress Needle)	5	2	During training	Both	Umbilical point	Palmer’s point	At the base	No		3	3	2	5	3	Early majority	Learning curve	4	Greater risk of damage to vital structures	2	Lower risk of damage to vital structures	31	Male	Italian	6	50	Non-training hospital	General surgery	Right	Yes	blinded
2022-02-09 14:03:49	Open technique (Hasson method)	Closed Technique (Veress Needle)	10	5	During training	On the job training	Palmer’s point	Palmer’s point	At the base	Yes	Reusabel metallic ones, better feeling, but they Can Break over time and have to be checked before Every procedure	4	4	4	5	7	Late majority	Errors of a new device, errors associated with new manipulation	4	I would still perform an open technique if I think the use of Verses needle is not risk free (very thin patients or young patients)	5	If the handling is easier and safety higher, then I would	31	Female	Spanish	1	500	Non-training hospital	General and digestive surgery	Right	Yes	blinded
2022-02-09 15:04:38	Closed Technique (Veress Needle)	Closed Technique (Veress Needle)	10	nvt	During training	On the job training	Umbilical point	Palmer’s point	At the shaft	No		4	5	2	3	10	Early adopter	Safety, easy handling	4	It could help for patient safety	4	It could help for efficacy	31	Female	Italian	1	30	Training hospital	General surgery	Right	Maybe	blinded
2022-02-10 07:23:49	Closed Technique (Veress Needle)	Closed Technique (Veress Needle)	20	20	During training	On the job training	Umbilical point	Umbilical point	At the shaft	No		4	4	4	4	10	Late majority	complications	4	.	4	.	31	Male	Slovenian	1	100	Training hospital	General Surgery	Right	No	blinded
2022-02-10 11:53:40	Closed Technique (Veress Needle)	Closed Technique (Veress Needle)	50	50	Following personal experience during surgery	On the job training	Umbilical point	Umbilical point	At the base	No		5	5	2	4	5	Early adopter	safery	4	I think the current Veres is safe, but any improvement is welcome.	4	Same. (Not including MO!)	31	Male	Slovenian	5	400	Training hospital	General	Right	Maybe	blinded
2022-02-21 07:39:23	Other	Other	3	5	During training	On the job training	Umbilical point	Lee-Huang point	At the base	No		4	4	2	5	10	Early majority	Nil	4	Improves safety and reduces risk for failure	4	Improves safety and reduces risk for failure	31	Male	Maltese	6	50	Training hospital	Gynaecology	Right	Maybe	blinded
2022-02-23 10:54:47	Closed Technique (Veress Needle)	Closed Technique (Veress Needle)	5	10	Following personal experience during surgery	On the job training	Palmer’s point	Palmer’s point	At the base	No		3	4	2	4	5	Early adopter	Poor experience	3	New device needs training	3	New device needs training	31	Male	Italian	6	50	Academia	Upper GI, lower GI	Right	Maybe	blinded
2022-02-24 20:21:50	Closed Technique (Veress Needle)	Closed Technique (Veress Needle)	1	5	During training	On the job training	Umbilical point	Palmer’s point	At the shaft	No		3	3	5	5	15	Late majority	Sustainability	5	Safer and easier to learn for the surgeon and safer for the surgeon	5	Anything safer and easier it's an improvement	31	Male	Romanian	6	100	Training hospital	General surgery	Right	No	blinded
2022-02-09 12:23:13	Open technique (Hasson method)	Closed Technique (Veress Needle)	25	25	During training	On the job training	Palmer’s point	Palmer’s point	At the base	Yes	Single-use	3	3	3	3	10	Laggard	Safety	4	Reduces oveshooting	2	Reduces overshooting	32	Male	Polish	7	450	Academia	General surgeon	Right	Yes	blinded
2022-02-09 12:28:13	Closed Technique (Veress Needle)	Closed Technique (Veress Needle)	20	nvt	During training	On the job training	Palmer’s point	Palmer’s point	At the base	Yes	Ethicon Veress needle code: PN 120-150	3	3	1	5	3	Innovator	Intuitive use and facilitate surgery	3	No really need of a new device for Veress insufflation	3	No really need of a new device for Veress insufflation	32	Male	Italian	2	1800	Training hospital	General Surgery, Upper GI Surgery	Right	Maybe	blinded
2022-02-09 14:25:01	Closed Technique (Veress Needle)	Closed Technique (Veress Needle)	10	nvt	During training	On the job training	Umbilical point	Umbilical point	At the base	No		5	4	4	4	10	Late majority	Complications	5	Sustainability	5	Prevents overshooting	32	Male	Slovenian	4	100	Training hospital	General surgery (abdominal)	Left	Yes	blinded
2022-02-10 09:26:24	Closed Technique (Veress Needle)	Closed Technique (Veress Needle)	40	10	During training	Both	Palmer’s point	Palmer’s point	At the shaft	Yes	Applied	4	5	4	5	10	Early adopter	New material, new complications	4	If its better why not try?	4	Same as above	32	Female	Spanish	3	300	Non-training hospital	Digestive surgery	Left	Maybe	blinded
2022-02-10 18:21:42	Open technique (Hasson method)	Closed Technique (Veress Needle)	50	10	During training	On the job training	Palmer’s point	Palmer’s point	At the base	No		5	4	1	5	5	Early adopter	safety	3	I prefer open technique, but i can adapt	4	I consider it safer	32	Male	Romanian	7	200	Training hospital	Visceral Surgery	Ambidextrous	Yes	blinded
2022-02-11 15:18:13	Open technique (Hasson method)	Other	10	10	During training	On the job training	Umbilical point	Palmer’s point	At the base	No		3	3	5	4	1	Early majority	Unexperience	3	No	4	No	32	Male	Italian	5	3	Training hospital	General surgery	Right	Yes	blinded
2022-02-11 17:10:54	Closed Technique (Veress Needle)	Closed Technique (Veress Needle)	20	2	During training	Both	Umbilical point	Umbilical point	At the shaft	No		5	5	4	5	5	Early adopter	Insecurity	5	Easy and safe	5	Easy and safe	32	Female	Italian	1	20	Training hospital	General surgery	Right	Yes	blinded
2022-02-11 17:22:50	Open technique (Hasson method)	Open technique (Hasson method)	10	5	During training	On the job training	Palmer’s point	Palmer’s point	At the base	No		3	5	3	4	7	Early adopter	efficacy	3	it's depends on the procedure	5	less time to induce pneumoperitoneum	32	Male	Italian	4	200	Training hospital	general surgery	Right	Yes	blinded
2022-02-14 18:13:26	Closed Technique (Veress Needle)	Closed Technique (Veress Needle)	450	3	Following personal experience during surgery	On the job training	Palmer’s point	Umbilical point	At the shaft	No		5	5	4	5	12	Early majority	safety and convenience	5	It's interesting to try the development of such respected medical organisations.	5	It's interesting to try the development of such respected medical organisations.	32	Male	Belarusian	8	15	Training hospital	General surgery	Right	Yes	blinded
2022-02-14 19:38:39	Open technique (Hasson method)	Closed Technique (Veress Needle)	5	1	During training	On the job training	Umbilical point	Palmer’s point	At the base	No		4	3	3	4	10	Early majority	none	3	no difference in my current surgical practice	3	no difference in my current surgical practice	32	Male	Italian	6	150	Training hospital	general surgery	Right	Maybe	blinded
2022-02-15 10:35:18	Closed Technique (Veress Needle)	Closed Technique (Veress Needle)	15	10	During training	On the job training	Palmer’s point	Palmer’s point	At the base	No		5	5	1	4	8	Early adopter	Safety and availability	5	If same price but increased safety	5	If same price but increased safety	32	Female	Spanish	8	nvt	Training hospital	Upper GI and bariatrics	Right	Maybe	blinded
2022-02-22 18:37:39	Closed Technique (Veress Needle)	Closed Technique (Veress Needle)	40	15	During training	On the job training	Palmer’s point	Palmer’s point	At the base	Yes		4	3	1	4	5	Early majority	Patient safety	5	.	5	.	32	Female	Irish	10	300	Training hospital	Upper GI	Right	Yes	blinded
2022-02-22 21:31:11	Closed Technique (Veress Needle)	Closed Technique (Veress Needle)	50	20	Following personal experience during surgery	On the job training	Palmer’s point	Palmer’s point	At the base	No		3	4	2	4	15	Early adopter	very intersting	4	i want to try	4	I want to try	32	Male	Italian	5	350	Non-training hospital	Heneral surgery	Right	Yes	blinded
2022-02-23 12:32:54	Open technique (Hasson method)	Other	10	10	During training	On the job training	Umbilical point	Umbilical point	At the base	No		4	4	2	5	10	Innovator	Price.	4	.	4	.	32	Male	Polish	5	500	Non-training hospital	General Surgery	Right	Yes	blinded
2022-02-09 12:19:33	Closed Technique (Veress Needle)	Closed Technique (Veress Needle)	10	10	During training	In a clinical skills lab	Umbilical point	Palmer’s point	At the base	No		5	2	1	5	8	Late majority	It does not work	5	..	5	..	33	Male	Kuwaiti	6	350	Non-training hospital	General Surgery	Right	Yes	blinded
2022-02-09 12:24:05	Open technique (Hasson method)	Open technique (Hasson method)	nvt	20	During training	On the job training	Umbilical point	Umbilical point	At the shaft	No		3	3	3	4	10	Early adopter	costs, direction support	3	I don't think this technology improved the previous one	5	I lack in training but I think that this type of entry it is recommendable almost of all in obese patients	33	Female	Italian	10	3	Training hospital	General Surgery	Right	Yes	blinded
2022-02-09 12:39:26	Closed Technique (Veress Needle)	Other	40	25	Following personal experience during surgery	Both	Umbilical point	Palmer’s point	At the base	No		3	4	3	5	8	Early adopter	It should be safe for patients, and easy to use for surgeons	5	It’s safe I think	5	Same reason	33	Male	Russian	12	1000	Training hospital	Hernia surgery, colon cancer surgery, hepatobiliary	Ambidextrous	Yes	blinded
2022-02-09 13:40:20	Open technique (Hasson method)	Closed Technique (Veress Needle)	100	780	During training	On the job training	Umbilical point	Palmer’s point	At the base	No		3	5	4	5	15	Early adopter	Use them safely	3	However, it is important to familiarize yourself with the new Veress	5	Veress plus may provide additional benefits in obese patients as this approach was already used	33	Female	Italian	4	30	Training hospital	General surgery	Right	Yes	blinded
2022-02-09 14:48:20	Open technique (Hasson method)	Open technique (Hasson method)	0	1	During training	In a clinical skills lab	Umbilical point	Umbilical point	At the shaft	No		4	4	4	4	4	Late majority	Safety	4	new technical characteristics	4	new technical characteristics	33	Male	Greek	3	1	Non-training hospital	General Surgery	Ambidextrous	Yes	blinded
2022-02-09 19:58:14	Open technique (Hasson method)	Closed Technique (Veress Needle)	nvt	10	During training	On the job training	Umbilical point	Palmer’s point	At the base	No		4	3	2	5	8	Early majority	.	2	.	4	.	33	Female	Italian	1	5	Non-training hospital	General surgery	Right	Yes	blinded
2022-02-10 10:08:39	Closed Technique (Veress Needle)	Closed Technique (Veress Needle)	50	30	Following personal experience during surgery	On the job training	Palmer’s point	Palmer’s point	At the base	No		3	4	2	4	8	Early majority	would prefer to test in cadaver lab	5	i already use the veress needle in normal bmi now	5	already use the veress needle in normal bmi now	33	Female	Belgian	8	400	Non-training hospital	general and abdominal surgery	Right	No	blinded
2022-02-10 22:45:33	Closed Technique (Veress Needle)	Closed Technique (Veress Needle)	15	20	Following personal experience during surgery	On the job training	Umbilical point	Umbilical point	At the base	Yes		5	2	4	5	6	Early adopter	safety	5	seems safer	5	you need the extra safety	33	Male	Slovenian	5	300	Training hospital	general	Right	Maybe	blinded
2022-02-21 10:05:13	Closed Technique (Veress Needle)	Closed Technique (Veress Needle)	20	5	Following personal experience during surgery	On the job training	Umbilical point	Palmer’s point	At the base	No		5	1	3	5	10	Early adopter	Training and education about their use and precautions	5	Even if BMI of patient is low, there are always chances of iatrogenic injury so its always better to play safe.	5	In high BMI patients we need to be extra cautious so using some thing better is good	33	Male	Pakistani	5	120	Training hospital	General and laparoscopic surgeon	Right	Yes	blinded
2022-02-22 18:29:12	Closed Technique (Veress Needle)	Closed Technique (Veress Needle)	50	10	During training	On the job training	Palmer’s point	Palmer’s point	At the shaft	Yes	re-usable	4	5	1	5	15	Early majority	rare complications	5	shorter learning curve	5	shorter learning curve	33	Male	German	7	100	Academia	General Surgery	Left	No	blinded
2022-02-24 08:15:23	Closed Technique (Veress Needle)	Closed Technique (Veress Needle)	20	10	During training	On the job training	Palmer’s point	Palmer’s point	At the base	No		3	2	5	4	7	Early adopter	Insufficient practice	5	It would make me feel safer while insufflation	5	It may make insufflatoon easier	33	Female	Romanian	8	40	Training hospital	General Surgery	Right	Yes	blinded
2022-02-09 12:19:28	Open technique (Hasson method)	Open technique (Hasson method)	8	3	Following personal experience during surgery	Both	Umbilical point	Lee-Huang point	At the base	No		4	5	5	5	5	Early adopter	Patient safety may be compromised	5	If the needle is safe then I have no issues using it.	5	High bmi patients are at risk of overshooting and hence it would be ideal to use a safe needle.	34	Male	Indian	5	50	Training hospital	General Surgery	Right	Yes	blinded
2022-02-09 13:02:40	Open technique (Hasson method)	Open technique (Hasson method)	8	4	During training	Both	Umbilical point	Palmer’s point	At the base	No		5	4	4	4	20	Early adopter	Unkown and unmanageable complications	3	I prefer open technique in normal BMI	4	I would consider the new Verres PLUS in High BMI	34	Prefer not to say	Italian	8	30	Non-training hospital	General Surgeon	Ambidextrous	Maybe	blinded
2022-02-09 17:40:03	Closed Technique (Veress Needle)	Open technique (Hasson method)	50	nvt	During training	Both	Umbilical point	Umbilical point	At the base	Yes	Can't describe precisely.	4	3	5	5	12	Early majority	No major concerns. I usualy try new deviced after some pre-op screening to convince that it is logical, potentially beneficial and rather safe.	5	Decreases overshooting.	4	In case, if I don't have a Hasson troacar.	34	Male	Lithuanian	10	550	Training hospital	Abdominal Surgery	Right	Maybe	blinded
2022-02-09 19:27:19	Open technique (Hasson method)	Closed Technique (Veress Needle)	20	5	Following personal experience during surgery	On the job training	Palmer’s point	Umbilical point	At the shaft	No		5	5	3	5	7	Early adopter	Strong indication for usage, correct usage	5	Greater risc with umbilical entry point for tradițional Veress needle	5	High BMI require greater depth with poor control	34	Male	Romanian	10	100	Training hospital	General Surgery	Right	Yes	blinded
2022-02-22 21:38:42	Open technique (Hasson method)	Closed Technique (Veress Needle)	10	20	Following personal experience during surgery	Both	Palmer’s point	Palmer’s point	At the shaft	No		3	3	2	1	3	Early adopter	Reproducibility of the surgical gesture and performance consistency	3	Worth trying the device improvement	5	An improvement of a product that already works can be only better	34	Male	Italian	2	150	Training hospital	General / colorectal	Right	No	blinded
2022-02-22 23:59:24	Closed Technique (Veress Needle)	Closed Technique (Veress Needle)	20	50	During training	On the job training	Umbilical point	Umbilical point	At the shaft	Yes	With click	5	5	5	5	5	Innovator	Training	5	Sustainable	5	New method for obese	34	Female	Polish	10	1000	Training hospital	Gyn	Ambidextrous	Yes	blinded
2022-02-23 12:50:50	Open technique (Hasson method)	Closed Technique (Veress Needle)	25	10	Following personal experience during surgery	On the job training	Umbilical point	Umbilical point	At the base	No		5	3	5	5	20	Early majority	Safety of the patient	5	Lesser complications the better	5	Blind procedure need to be done in a controlled manner	34	Male	Indian	7	5	Private clinic	General Surgery	Right	Yes	blinded
2022-02-24 11:00:06	Open technique (Hasson method)	Closed Technique (Veress Needle)	6	9	During training	On the job training	Palmer’s point	Palmer’s point	At the base	No		3	4	2	5	15	Early adopter	Few mine experience	4	---	4	---	34	Female	Italian	10	100	Non-training hospital	general surgery	Right	Yes	blinded
2022-02-09 12:35:03	Closed Technique (Veress Needle)	Closed Technique (Veress Needle)	20	5	Following personal experience during surgery	Both	Umbilical point	Umbilical point	At the shaft	No		3	5	5	4	7	Early majority	I am both hands for this	5	Yes	5	Yes	35	Male	Ukrainian	13	300	Academia	General surgeon	Right	Yes	blinded
2022-02-09 12:44:01	Closed Technique (Veress Needle)	Closed Technique (Veress Needle)	10	5	During training	On the job training	Palmer’s point	Palmer’s point	At the shaft	No		4	5	4	5	10	Early adopter	Safety	5	Give more safety to all the patients	5	Give more safety to complex patients	35	Male	Italian	5	700	Training hospital	General surgery	Right	Yes	blinded
2022-02-09 12:51:24	Closed Technique (Veress Needle)	Closed Technique (Veress Needle)	50	nvt	During training	Both	Umbilical point	Palmer’s point	At the shaft	Yes	Covidien (Medtronic)	4	4	3	5	10	Early majority	Patient safety	4	I would like to try it first	5	I would like to try it first	35	Male	Egyptian	5	1000	Other	Colorectal + Bariatric	Ambidextrous	Maybe	blinded
2022-02-09 13:28:52	Closed Technique (Veress Needle)	Closed Technique (Veress Needle)	17	7	During training	On the job training	Umbilical point	Umbilical point	At the base	No		5	5	4	5	17	Innovator	Lack of adaptability and ergonomic design of such devices	5	Yes I have observed overshooting concerns especially in young patients with tougher sheath and those with previous abdominal surgeries, so anything which prevents it is most welcome.	5	Obviously there is more difficulty in higher BMI patients and a long length veress PLUS needle might solve the problem.	35	Male	Indian	5	200	Training hospital	Minimal Access and General Surgery	Ambidextrous	Yes	blinded
2022-02-09 13:53:18	Closed Technique (Veress Needle)	Closed Technique (Veress Needle)	10	15	Following personal experience during surgery	On the job training	Umbilical point	Palmer’s point	At the base	No		3	3	1	3	nvt	Early majority	The usually perform worst than the old ones	5	All devices can be considered. The prize is a mallor concern	5	Again. Is it is worth why not using it?	35	Male	Spanish	11	200	Private clinic	General Surgery	Right	Maybe	blinded
2022-02-09 13:54:56	Open technique (Hasson method)	Open technique (Hasson method)	20	10	During training	Both	Umbilical point	Umbilical point	At the base	No		3	5	3	5	5	Innovator	ethical principles	3	-	3	-	35	Male	French	5	100	Academia	Hepatobiliary	Right	Yes	blinded
2022-02-09 14:48:27	Open technique (Hasson method)	Open technique (Hasson method)	20	20	Following personal experience during surgery	On the job training	Umbilical point	Umbilical point	At the shaft	No		3	3	3	3	10	Late majority	I do not know these devices	5	safety	1	I prefer open technique	35	Male	Italian	3	20	Non-training hospital	General surgery	Right	Yes	blinded
2022-02-14 19:33:16	Open technique (Hasson method)	Other	10	10	During training	Both	Umbilical point	Palmer’s point	At the base	No		4	4	4	4	5	Early adopter	Security	1	bassoon first entry remains safer	3	Maybe useful	35	Male	French	7	30	Private clinic	Laparoscopic	Right	No	blinded
2022-02-20 21:20:08	Other	Other	20	10	Following personal experience during surgery	On the job training	Umbilical point	Umbilical point	At the shaft	No		4	2	1	4	2	Early adopter	Reliability and reproducability	4	Always open to new methods	4	If safe in normal bmi, then should in high bmi	35	Male	Maltese	8	40	Training hospital	Obs and gynae	Right	Yes	blinded
2022-02-22 18:45:25	Closed Technique (Veress Needle)	Closed Technique (Veress Needle)	5	5	Following personal experience during surgery	On the job training	Umbilical point	Palmer’s point	At the base	No		3	3	5	5	10	Early majority	Complications	3	In laparoscopy safety Is the leading choice	3	Idem	35	Male	Italian	2	70	Non-training hospital	General Surgeon	Right	Yes	blinded
2022-02-22 19:54:49	Closed Technique (Veress Needle)	Closed Technique (Veress Needle)	10	20	During training	On the job training	Palmer’s point	Palmer’s point	At the base	No		5	2	1	3	2	Early adopter	None	4	Y	5	Y	35	Male	Italian	5	200	Training hospital	General Surgery	Right	Yes	blinded
2022-02-09 12:23:50	Open technique (Hasson method)	Closed Technique (Veress Needle)	3	3	During training	On the job training	Palmer’s point	Palmer’s point	At the base	No		5	2	4	4	20	Early adopter	Agree	3	Agree	5	Agree	36	Female	Italian	10	500	Non-training hospital	Général surgeon	Right	Yes	blinded
2022-02-09 12:37:05	Open technique (Hasson method)	Closed Technique (Veress Needle)	10	5	Following personal experience during surgery	Both	Umbilical point	Palmer’s point	At the base	No		4	4	5	5	15	Early majority	My main concerns are about the real safety of such a devices until I learn to use them properly	4	I think advantages can real improve patient’s outcomes	5	I still use Verres so I could use the new Verres plus	36	Male	Italian	10	50	Training hospital	Colorectal	Right	Yes	blinded
2022-02-09 15:01:53	Closed Technique (Veress Needle)	Closed Technique (Veress Needle)	10	5	During training	On the job training	Umbilical point	Palmer’s point	At the base	No		3	2	4	3	8	Innovator	Safety and efficacy	3	Safer	4	Safer	36	Male	Italian	8	300	Training hospital	Colorectal	Ambidextrous	Yes	blinded
2022-02-09 16:24:08	Open technique (Hasson method)	Open technique (Hasson method)	30	5	During training	On the job training	Umbilical point	Umbilical point	At the base	No		5	5	5	5	5	Early majority	nothing	3	poor confidence	3	poor confidence	36	Male	Italian	12	2	Training hospital	HPB	Right	Yes	blinded
2022-02-09 17:03:41	Open technique (Hasson method)	Closed Technique (Veress Needle)	20	30	Following personal experience during surgery	Both	Umbilical point	Palmer’s point	At the base	Yes		2	3	4	5	7	Innovator	positive	3	it' s safe	4	it's safe	36	Male	Italian	10	80	Training hospital	General Surgery	Right	Yes	blinded
2022-02-10 10:14:51	Open technique (Hasson method)	Open technique (Hasson method)	15	10	During training	On the job training	Umbilical point	Umbilical point	At the base	No		3	4	5	5	5	Early majority	Safety	5	More safe device would be a good option to try	4	Using new device in patients with high BMI would be an option in selected cases	36	Female	Latvian	7	90	Training hospital	General surgeon	Right	Yes	blinded
2022-02-14 21:19:36	Closed Technique (Veress Needle)	Closed Technique (Veress Needle)	10	5	During training	Both	Umbilical point	Umbilical point	At the base	No		3	2	4	4	5	Early adopter	safety	4	the combination between safety, innovation and ergonomic use	4	combination between safety, innovation and ergonomic use	36	Male	Romanian	4	300	Training hospital	general surgey, urology	Right	Yes	blinded
2022-02-16 22:17:18	Other	Closed Technique (Veress Needle)	20	20	Following personal experience during surgery	On the job training	Umbilical point	Umbilical point	At the shaft	No		4	3	3	5	10	Innovator	None	5	Looks like miracle	5	Same	36	Male	Lithuainian	5	2500	Non-training hospital	Abdominal surgery, hernia surgery	Ambidextrous	Yes	blinded
2022-02-21 09:47:15	Other	Closed Technique (Veress Needle)	5	0	Following personal experience during surgery	On the job training	Umbilical point	Umbilical point	At the shaft	No		4	4	3	5	12	Early majority	lack of experience using them	5	provides easy and safe insuflation	4	I would be more reassured regarding decreased risks secondary to overshooting	36	Female	Ukrainian	10	250	Training hospital	Obs & Gyn	Right	Maybe	blinded
2022-02-21 17:14:14	Closed Technique (Veress Needle)	Closed Technique (Veress Needle)	10	10	During training	On the job training	Palmer’s point	Palmer’s point	At the shaft	No		3	3	3	5	15	Early adopter	safety and scientific validity	5	I believe it is important to promote the use of safe and standardized procedures	5	I believe it is important to promote the use of safe and standardized procedures	36	Male	Italian	10	100	Training hospital	General surgery	Right	Yes	blinded
2022-02-22 18:29:52	Closed Technique (Veress Needle)	Closed Technique (Veress Needle)	30	30	During training	On the job training	Palmer’s point	Palmer’s point	At the base	No		4	3	2	5	7	Early majority	Not sure	5	.	5	.	36	Male	Bulgarian	3	800	Training hospital	Bariatric and General Surgery	Right	Yes	blinded
2022-02-22 20:28:38	Open technique (Hasson method)	Open technique (Hasson method)	10	5	During training	On the job training	Umbilical point	Palmer’s point	At the base	No		5	1	4	3	3	Early adopter	The safety and the overqualification than the previous devices	1	I prefer open technique	4	Because of the safety. Promising	36	Male	Greek	8	100	Training hospital	General Surgeon	Right	Yes	blinded
2022-02-23 08:56:28	Open technique (Hasson method)	Closed Technique (Veress Needle)	100	3	During training	On the job training	Umbilical point	Palmer’s point	At the base	No		4	2	3	5	10	Early majority	I Sant Be sure thai are innovation and not only pubblicity	4	I didn t try but i think it can usefull	5	I didn t try but i think it can usefull	36	Female	Italian	12	3	Non-training hospital	General surgery	Right	Yes	blinded
2022-02-23 11:55:58	Other	Other	20	1	During training	On the job training	Umbilical point	Umbilical point	At the shaft	No		3	3	4	4	10	Early adopter	Safety for the patient	5	I would try out the new Veress PLUS needle	5	I would like like to try new Veress needle in a case of patient with high BMI	36	Male	Serbian	3	300	Training hospital	General surgery	Right	Yes	blinded
2022-02-23 15:10:47	Open technique (Hasson method)	Closed Technique (Veress Needle)	10	10	During training	Both	Palmer’s point	Palmer’s point	At the base	No		3	3	1	5	8	Early adopter	Safety	2	The danger in low bmi patients is in the first port placement (optiview)	4	Need to see it first	36	Male	Dutch	2	1000	Academia	Abdominal and oncology	Right	Yes	blinded
2022-02-09 12:19:57	Closed Technique (Veress Needle)	Closed Technique (Veress Needle)	10	10	During training	On the job training	Palmer’s point	Palmer’s point	At the base	Yes	Metallic	3	3	1	4	2	Early majority	Safety	3	Safety plus	3	Safety plus	37	Male	Italian	8	409	Training hospital	Abdominal surgery	Right	No	blinded
2022-02-09 13:05:27	Open technique (Hasson method)	Open technique (Hasson method)	0	500	During training	On the job training	Umbilical point	Umbilical point	At the shaft	No		4	3	4	4	20	Late majority	Not sufficiently tested before or no information on to which extent it has been tested; no personal experience with new devices.	1	I feel comfortable using the open entry method	1	I feel comfortable using the open entry method	37	Male	Hellenic	7	0	Private clinic	General Surgery	Right	No	blinded
2022-02-09 17:34:37	Closed Technique (Veress Needle)	Closed Technique (Veress Needle)	50	50	Following personal experience during surgery	On the job training	Umbilical point	Palmer’s point	At the base	No		3	4	1	5	5	Early adopter	none	5	.	5	.	37	Male	Polish	12	5000	Training hospital	general, bariatric	Right	Yes	blinded
2022-02-09 20:14:09	Open technique (Hasson method)	Open technique (Hasson method)	10	3	During training	On the job training	Umbilical point	Umbilical point	At the base	No		4	2	3	4	10	Early majority	Ignoring the potential damages I’m creating with a technology I’m not confident with	3		5		37	Female	Italian	5	20	Non-training hospital	General surgery	Right	Yes	blinded
2022-02-09 22:55:50	Open technique (Hasson method)	Open technique (Hasson method)	10	20	During training	On the job training	Palmer’s point	Palmer’s point	At the base	No		3	3	3	5	7	Laggard	In reality most medtech devices are gimmicks that that are designed to cut corners and serve as a vehicle for conference funding through sponsorship. Ultimately they distract from the art of high quality surgery	1	Please refer back the the previous question on medtech. This is a great example of a marketing gimmick.	1	See above	37	Male	British / Australian	10	60	Training hospital	UGI	Right	No	blinded
2022-02-14 21:14:55	Closed Technique (Veress Needle)	Closed Technique (Veress Needle)	10	5	During training	Both	Umbilical point	Palmer’s point	At the base	No		4	5	4	5	15	Early majority	Safety and price	5	Better results in all possible issues associated with closed method and is sustainable	5	Better results in all possible issues associated with closed method and is also sustainable	37	Male	Portuguese	7	2000	Training hospital	General surgery/HBP surgery	Left	Yes	blinded
2022-02-22 19:03:47	Closed Technique (Veress Needle)	Closed Technique (Veress Needle)	20	30	During training	On the job training	Umbilical point	Palmer’s point	At the shaft	Yes	Ethicon	4	4	5	4	10	Early adopter	Safety	5	Yes	5	Yes	37	Male	Sudanese	7	1000	Training hospital	General surgery	Right	Yes	blinded
2022-02-22 20:09:57	Closed Technique (Veress Needle)	Closed Technique (Veress Needle)	10	10	Following personal experience during surgery	On the job training	Palmer’s point	Palmer’s point	At the base	No		3	3	1	5	10	Early majority	Safety	5	Seems safe	5	Seems safe	37	Male	Romanian	10	50	Private clinic	General Surgery	Left	Yes	blinded
2022-02-22 20:17:46	Open technique (Hasson method)	Closed Technique (Veress Needle)	20	5	Following personal experience during surgery	On the job training	Palmer’s point	Palmer’s point	At the base	No		3	3	4	5	12	Early majority	safety	3	.	4	.	37	Male	Italian	7	nvt	Training hospital	Colorectal Surgery	Right	Yes	blinded
2022-02-22 22:12:36	Closed Technique (Veress Needle)	Closed Technique (Veress Needle)	20	5	During training	On the job training	Umbilical point	Palmer’s point	At the base	No		3	2	5	5	15	Early majority	Ergonomic, safe and reliable.	5	Wenn the Veress insertion technique is understood, it is not important which needle we use.	5	Wenn the Veress insertion technique is understood, it is not important which needle we use.	37	Female	Romanian	14	nvt	Training hospital	General Surgery	Right	No	blinded
2022-02-22 22:17:19	Open technique (Hasson method)	Open technique (Hasson method)	100	35	During training	Both	Umbilical point	Umbilical point	At the base	No		4	3	3	5	5	Early majority	Not needed, always disposable. Lot of waist	1	Veress needle should be abandoned	1	Veress needle should be abandoned	37	Male	Dutch	10	100	Training hospital	Colorectal	Right	No	blinded
2022-02-23 00:09:36	Closed Technique (Veress Needle)	Closed Technique (Veress Needle)	10	15	Following personal experience during surgery	On the job training	Palmer’s point	Umbilical point	At the base	No		5	3	3	5	10	Early majority	I need to know their action and risks	5	Reduced risks	5	Reduced risks	37	Male	Italian	7	1200	Non-training hospital	General surgery	Ambidextrous	Maybe	blinded
2022-02-09 12:44:19	Closed Technique (Veress Needle)	Closed Technique (Veress Needle)	10	8	Following personal experience during surgery	Both	Palmer’s point	Palmer’s point	At the base	No		5	5	5	5	20	Early adopter	Safety	4	If it is better, we could add to standar procedures	5	If it proves to be better and safer	38	Male	Spanish	4	250	Training hospital	General Surgery	Left	Yes	blinded
2022-02-09 13:50:57	Closed Technique (Veress Needle)	Closed Technique (Veress Needle)	30	30	During training	On the job training	Palmer’s point	Palmer’s point	At the shaft	No		3	2	1	4	10	Early adopter	Safety, efficacy, real innovation making a procedure simple and reproducible	5	If costs are similar to the traditional Veres	5	If it gives a real advantage	38	Male	Italian	10	400	Training hospital	General surgery	Right	Maybe	blinded
2022-02-09 15:34:56	Closed Technique (Veress Needle)	Closed Technique (Veress Needle)	25	25	During training	On the job training	Palmer’s point	Palmer’s point	At the base	No		2	2	2	3	5	Early adopter	safety. effectiveness. easy to use. ergonomics. cost.	3	.	3	.	38	Male	Italian	10	2650	Training hospital	General surgeon	Right	Maybe	blinded
2022-02-09 15:45:52	Closed Technique (Veress Needle)	Closed Technique (Veress Needle)	50	10	During training	On the job training	Umbilical point	Umbilical point	At the base	No		4	3	5	5	5	Early adopter	Lack of expirience with the new device	3	If the patient have not previous surgeries performed and there aren’t any doubts about incidence of adhesions, the normal Verres needle aproach would be sure enough	5	Variable depth of the fat tissue in the different typesof obesity makes every more precise way of insertion appropriate	38	Male	Bulgarian	14	1000	Training hospital	General surgery	Right	Yes	blinded
2022-02-09 15:54:50	Closed Technique (Veress Needle)	Closed Technique (Veress Needle)	75	5	During training	On the job training	Umbilical point	Umbilical point	At the base	No		4	3	3	2	5	Late majority	safety	5	-	5	-	38	Male	Lithuanian	12	1000	Training hospital	Colorectal surgeon	Left	Yes	blinded
2022-02-09 17:41:13	Closed Technique (Veress Needle)	Closed Technique (Veress Needle)	10	5	Following personal experience during surgery	On the job training	Umbilical point	Palmer’s point	At the base	No		4	5	2	5	10	Innovator	Security	5	Look like safety	4	No	38	Male	Peruvian	8	640	Training hospital	Colorectal	Ambidextrous	Maybe	blinded
2022-02-09 19:43:34	Closed Technique (Veress Needle)	Closed Technique (Veress Needle)	15	10	During training	On the job training	Palmer’s point	Palmer’s point	At the base	No		5	5	2	5	2	Early majority	Have they sufficiently been tested, how often do they missfire/block	5	I ALWAYS check the needle on my hand before using it. If the tests are promising and it feels right in my hand I would use it	5	Answer above plus I have experience in using it with obese patients	38	Male	Romanian	11	1000	Private clinic	General surgery	Right	Yes	blinded
2022-02-10 01:11:50	Open technique (Hasson method)	Open technique (Hasson method)	nvt	20	Following personal experience during surgery	On the job training	Umbilical point	Umbilical point	At the shaft	No		3	3	5	5	5	Early adopter	safety	3	none	3	none	38	Male	Japanese	14	0	Training hospital	Upper GI cancer	Right	Yes	blinded
2022-02-10 19:04:15	Closed Technique (Veress Needle)	Closed Technique (Veress Needle)	30	60	During training	On the job training	Umbilical point	Palmer’s point	At the base	No		4	5	5	5	10	Innovator	safety issues	5	if safety is the new advantage - wy not use it	5	if safety is the new advantage - wy not use it	38	Male	Portuguese	12	2000	Training hospital	General Surgery	Right	Yes	blinded
2022-02-11 17:09:58	Closed Technique (Veress Needle)	Closed Technique (Veress Needle)	20	10	Following personal experience during surgery	On the job training	Palmer’s point	Palmer’s point	At the shaft	No		4	4	2	4	10	Early adopter	Complications	4	Seems safe and effective	4	Good option	38	Male	Italian	15	1800	Non-training hospital	General surgery	Right	Yes	blinded
2022-02-12 10:45:24	Closed Technique (Veress Needle)	Closed Technique (Veress Needle)	20	20	During training	On the job training	Umbilical point	Umbilical point	At the base	No		5	5	1	5	10	Early majority	Safety, efficacy, good cost-quality/improvement balance	3	At the moment I am very confident using the current model, no complications. So no need for improvement (yet)	3	See previous explanation. High bmi results in thicker omentum, thus less chance of vascular injury	38	Male	Belgian	8	7000	Training hospital	Abdominal: colorectal, bariatric	Left	No	blinded
2022-02-12 18:03:33	Closed Technique (Veress Needle)	Closed Technique (Veress Needle)	20	20	Following personal experience during surgery	On the job training	Umbilical point	Umbilical point	At the shaft	No		3	3	3	5	5	Early adopter	insufficient safety and insufficient training in the use of the procedure.	4	Any reduction in complications makes sense	4	Any reduction in complications makes sense	38	Male	Slovak	14	1000	Training hospital	Colorectal and general	Right	Yes	blinded
2022-02-12 22:18:37	Closed Technique (Veress Needle)	Closed Technique (Veress Needle)	50	20	During training	On the job training	Palmer’s point	Palmer’s point	At the base	No		5	1	1	5	5	Early majority	Safety and confidence	5	Looks Safe and controlled device for handling	5	Add safety margin and decrease overshooting during pneumoperitoneum	38	Male	Israeli	3	500	Training hospital	Bariatric surgery	Right	Yes	blinded
2022-02-14 17:20:51	Closed Technique (Veress Needle)	Closed Technique (Veress Needle)	10	10	During training	On the job training	Umbilical point	Umbilical point	At the base	Yes	Straight	4	2	4	5	7	Early majority	Unexpected complications	3	Need more trail	3	Need extra care	38	Male	Yemeni	13	100	Training hospital	Obstetrics and gynaecology	Right	Yes	blinded
2022-02-21 14:15:09	Open technique (Hasson method)	Closed Technique (Veress Needle)	10	10	Following personal experience during surgery	Both	Umbilical point	Palmer’s point	At the shaft	No		3	3	5	3	15	Late majority	I don't know how to handle them	3	price ?	3	price ?	38	Male	Swiss	10	20	Training hospital	upper-GI	Right	No	blinded
2022-02-22 18:33:35	Closed Technique (Veress Needle)	Closed Technique (Veress Needle)	15	10	Following personal experience during surgery	Both	Umbilical point	Palmer’s point	At the shaft	No		3	3	4	4	5	Early majority	Training before surgery	5	I would use it because it reduces overshooting.	5	I would use it because it reduces the learning curve.	38	Female	Romanian	13	500	Non-training hospital	General Surgery	Right	Yes	blinded
2022-02-22 18:41:47	Closed Technique (Veress Needle)	Closed Technique (Veress Needle)	50	nvt	During training	On the job training	Umbilical point	Umbilical point	At the shaft	No		5	5	3	5	10	Early adopter	No concerns	5	Patient safety	5	Patient safety	38	Male	Romanian	13	1000	Private clinic	General Surgery	Ambidextrous	Yes	blinded
2022-02-22 19:08:54	Open technique (Hasson method)	Other	25	25	Following personal experience during surgery	Both	Umbilical point	Palmer’s point	At the base	No		3	5	5	5	5	Early majority	Patient safety	5	Why not, is it expensive?	5	I prefer the direkt insertien technique in obese Patients	38	Male	German	12	500	Training hospital	Colorectal, Hernia	Right	Yes	blinded
2022-02-22 19:10:53	Other	Other	10	0	Following personal experience during surgery	On the job training	Umbilical point	Umbilical point	At the shaft	No		3	3	1	5	15	Innovator	Missing Studies	1	I use Optical Port Technique	1	I use Optical Port Technique	38	Male	Austrian	10	50	Training hospital	Bariatric Surgery	Right	No	blinded
2022-02-22 20:28:31	Closed Technique (Veress Needle)	Closed Technique (Veress Needle)	10	20	During training	On the job training	Umbilical point	Umbilical point	At the base	No		4	5	2	4	10	Early adopter	patients safety	3	Standard veress needle is safe enough	4	might increase safety	38	Male	German	12	1000	Academia	esophageal surgery	Right	Yes	blinded
2022-02-08 05:32:17	Other	Other	10	10	During training	On the job training	Palmer’s point	Palmer’s point	At the shaft	No		3	3	2	5	10	Innovator	ethical, safety	4	i believe acces is easier in high bmi	5	see above	39	Male	german	11	100	Academia	surgery	Right	Yes	blinded
2022-02-09 12:29:49	Closed Technique (Veress Needle)	Closed Technique (Veress Needle)	5	7	Following personal experience during surgery	On the job training	Palmer’s point	Palmer’s point	At the base	No	No preference	3	3	1	5	10	Innovator	It future bup the pioneers make a lot of mistakes	5	Interesting	5	It's need to try	39	Male	Ukrainian	15	500	Training hospital	Bariatric surgery	Right	Yes	blinded
2022-02-09 13:22:34	Closed Technique (Veress Needle)	Closed Technique (Veress Needle)	3	3	Following personal experience during surgery	Both	Umbilical point	Umbilical point	At the base	No		4	2	3	4	8	Early adopter	Be sure of the proper and technically correct utilization, to prevent damages but also to evaluate effective disadvantages and contraindications	3	If it is not a complex abdomen there aren't too much difficulties	5	It decrease the difficultes linked to the firt access in obese patients	39	Female	Italian	8	300	Training hospital	General and Emergency surgery	Right	Yes	blinded
2022-02-09 14:39:42	Closed Technique (Veress Needle)	Closed Technique (Veress Needle)	10	10	Following personal experience during surgery	Both	Palmer’s point	Palmer’s point	At the base	No		5	4	2	5	5	Early adopter	Safety	5	It would represent an improvement without additional costs	5	It would represent an improvement without additional costs	39	Male	Italian	9	150	Non-training hospital	General and colorectal surgery	Right	Yes	blinded
2022-02-09 15:23:50	Closed Technique (Veress Needle)	Closed Technique (Veress Needle)	20	20	Following personal experience during surgery	On the job training	Umbilical point	Palmer’s point	At the base	No		4	3	4	5	12	Early adopter	No concerns	5	More safety	5	More safety	39	Male	Italian	5	300	Training hospital	General surgeon	Right	Yes	blinded
2022-02-09 18:20:24	Closed Technique (Veress Needle)	Closed Technique (Veress Needle)	20	10	During training	On the job training	Palmer’s point	Palmer’s point	At the base	No		5	3	2	4	5	Early adopter	Need of learning curve; initial discomfort in changing habits (less effective)	5	Even if I often use Veress needle and I am quite confident,this new device might increase safety and surgeon comfort,especially in overweight/extremely skinny patients	5	It would increase safety	39	Female	Italian	9	500	Training hospital	Colorectal and adrenal	Right	Yes	blinded
2022-02-10 09:45:48	Other	Other	50	20	During training	Both	Umbilical point	Palmer’s point	At the base	No		3	2	3	5	15	Early adopter	it's progress ;-)	5	I want to try	5	I want to try	39	Male	Polish	15	5000	Academia	bariatric, colorectal, upper GI	Right	Yes	blinded
2022-02-22 18:25:02	Other	Other	nvt	0	Following personal experience during surgery	On the job training	Palmer’s point	Palmer’s point	At the base	No		3	3	4	5	5	Early majority	Patient Safety	1	I prefer Hasson or direct vision	1	I prefer optical trocar	39	Male	Spanish	8	0	Non-training hospital	General Surgery and Digestive Surgery	Right	Maybe	blinded
2022-02-22 18:41:53	Open technique (Hasson method)	Open technique (Hasson method)	20	30	Following personal experience during surgery	Both	Palmer’s point	Palmer’s point	At the base	No		4	3	4	4	6	Early adopter	Safety and reproductability of outcomes	4	I would be positive in trying this if the above claims are true	4	I would be positive in trying this if the above claims are true	39	Male	Greek / German	12	400	Training hospital	General and Visceral Surgery	Right	Maybe	blinded
2022-02-22 19:11:48	Closed Technique (Veress Needle)	Closed Technique (Veress Needle)	5	1	Following personal experience during surgery	In a clinical skills lab	Umbilical point	Umbilical point	At the base	No		4	5	4	5	5	Innovator	What colegues think.	5	I will try.	5	Like to be inovativ!	39	Male	Serbian	7	1000	Non-training hospital	General	Right	Yes	blinded
2022-02-09 13:18:12	Closed Technique (Veress Needle)	Closed Technique (Veress Needle)	10	20	Following personal experience during surgery	Both	Umbilical point	Umbilical point	At the base	No		4	4	5	5	10	Early adopter	safety	5	Easy to learn	5	More safe	40	Male	Chinese	10	500	Academia	Colorectal	Right	Yes	blinded
2022-02-09 13:54:04	Closed Technique (Veress Needle)	Closed Technique (Veress Needle)	50	50	Following personal experience during surgery	On the job training	Umbilical point	Umbilical point	At the base	No		3	4	2	1	8	Early adopter	Efficacy	5	It is safer	5	Because it is safe	40	Male	Italian	10	800	Non-training hospital	General surgery - colorectal	Right	Yes	blinded
2022-02-09 14:36:45	Closed Technique (Veress Needle)	Closed Technique (Veress Needle)	20	5	Following personal experience during surgery	On the job training	Umbilical point	Umbilical point	At the base	No		5	5	1	5	5	Early adopter	—	5	—	5	—	40	Female	Polish	15	1000	Training hospital	Visceral	Right	Yes	blinded
2022-02-09 17:29:08	Open technique (Hasson method)	Closed Technique (Veress Needle)	10	10	During training	In a clinical skills lab	Palmer’s point	Palmer’s point	At the shaft	No		3	3	5	3	5	Early adopter	Safety and easy of aplicattion	3	Experience of use	5	Accesos dificulties	40	Male	Mexican	10	nvt	Training hospital	General surgery/ Bariatric surgery	Right	Yes	blinded
2022-02-10 00:48:15	Open technique (Hasson method)	Closed Technique (Veress Needle)	20	30	Following personal experience during surgery	Both	Umbilical point	Palmer’s point	At the base	No		3	2	4	5	10	Innovator	Safety	4	Safety reduce of learning curve	4	Safety reduce of learning curve	40	Male	Tunisian	11	100	Private clinic	General surgery	Right	Yes	blinded
2022-02-13 09:09:47	Closed Technique (Veress Needle)	Closed Technique (Veress Needle)	10	10	During training	In a clinical skills lab	Palmer’s point	Palmer’s point	At the base	No		5	5	3	1	10	Early adopter	none	5	Reduces overshooting by 60-80%	5	Reduces overshooting by 60-80%	40	Male	Italian	10	1000	Training hospital	Upper GI and colorectal	Right	Yes	blinded
2022-02-13 20:05:01	Closed Technique (Veress Needle)	Closed Technique (Veress Needle)	50	30	Following personal experience during surgery	Both	Palmer’s point	Palmer’s point	At the base	No		3	1	2	5	10	Early adopter	patient safety	5	if it's safer, it's worth a try	5	if it's safer, it's worth a try	40	Male	Polish	14	1000	Training hospital	Colorectal	Right	Yes	blinded
2022-02-14 11:17:57	Open technique (Hasson method)	Closed Technique (Veress Needle)	30	10	Following personal experience during surgery	On the job training	Umbilical point	Palmer’s point	At the base	No		4	4	2	5	15	Early majority	I strongly agree	2	It depends on the type of surgery I am going to perform but probably I am not gong to change my technique for the pnx establishment	5	yes, even in case if, according to my preferred technique, I would probably not used the Veress pnx	40	Female	Italian	8	50	Training hospital	General surgery	Right	Yes	blinded
2022-02-22 18:41:35	Open technique (Hasson method)	Closed Technique (Veress Needle)	10	20	Following personal experience during surgery	On the job training	Umbilical point	Palmer’s point	At the base	No		4	3	4	5	15	Innovator	Safety reproductability	4	It seems offering more safety	4	More safety less complication	40	Male	Tunisian	11	1000	Private clinic	General surgery	Right	Yes	blinded
2022-02-22 21:04:46	Open technique (Hasson method)	Open technique (Hasson method)	nvt	50	Following personal experience during surgery	On the job training	Umbilical point	Palmer’s point	At the base	No		5	4	4	5	35	Early adopter	/	5	/	5	/	40	Male	Moldavian	15	10	Private clinic	General	Right	Yes	blinded
2022-02-22 22:06:16	Closed Technique (Veress Needle)	Closed Technique (Veress Needle)	25	10	During training	Both	Umbilical point	Palmer’s point	At the base	Yes	Ethicon - less force to apply	3	2	4	5	3	Innovator	product failure	4	Innovator attitude	4	Innovator attitude	40	Male	Mauritian	5	500	Other	General Surgery	Right	Maybe	blinded
2022-02-24 21:28:49	Open technique (Hasson method)	Open technique (Hasson method)	10	5	Following personal experience during surgery	On the job training	Palmer’s point	Palmer’s point	At the base	No		5	4	2	4	6	Early majority	Security and cost	4	Increase safety	4	The same	40	Male	Spanish	15	100	Training hospital	General and Digestive Tract Surgery	Right	Maybe	blinded
2022-02-26 09:32:09	Closed Technique (Veress Needle)	Closed Technique (Veress Needle)	5	1	During training	On the job training	Umbilical point	Umbilical point	At the shaft	No		4	3	3	5	3	Innovator	Clear knowledge of the mechanical and engineering nature of the device to be used...	5	I only need to know how the tool works to be able to use it	5	I only need to know how the tool works to be able to use it	40	Male	Kazakh	15	1500	Training hospital	General surgery	Right	Yes	blinded
2022-02-26 13:04:33	Open technique (Hasson method)	Closed Technique (Veress Needle)	20	10	Following personal experience during surgery	Both	Umbilical point	Palmer’s point	At the base	No		3	3	2	4	10	Early adopter	necessary	5	security	5	security	40	Female	Italian	12	20	Other	general surgery	Right	Yes	blinded
2022-02-09 12:24:08	Open technique (Hasson method)	Other	nvt	5	During training	On the job training	Umbilical point	Palmer’s point	At the base	No		4	4	4	4	5	Late majority	Safety profile and litigation if things go wrong.	3	I need to see before I can decide. I don't fancy new things unless I am satisfied with safety fro patient and staff.	3	Need to see first.	41	Male	British	14	2	Training hospital	Colorectal	Right	Yes	blinded
2022-02-09 12:27:30	Closed Technique (Veress Needle)	Closed Technique (Veress Needle)	20	5	During training	On the job training	Palmer’s point	Palmer’s point	At the base	Yes	slim, sleek design, reusable Storz/Wolf	1	1	2	4	5	Early majority	a decent comparison with a golden standard, which is sometimes product of local habits rather than evidence	5	safety is always a plus, as we are working in a teaching hospital as well	5	safety is a plus	41	Male	Belgian	12	500	Training hospital	Thoracic and upper GI surgery	Right	Yes	blinded
2022-02-10 05:42:05	Closed Technique (Veress Needle)	Closed Technique (Veress Needle)	10	10	Following personal experience during surgery	On the job training	Palmer’s point	Palmer’s point	At the base	No		4	3	2	3	9	Early majority	Safty efficacy	5	Increase safty	5	Increase safty	41	Male	Egyptian	18	200	Training hospital	Bariatric surgery	Right	Yes	blinded
2022-02-22 19:37:08	Open technique (Hasson method)	Closed Technique (Veress Needle)	20	10	During training	On the job training	Umbilical point	Palmer’s point	At the base	No		4	4	2	3	7	Early adopter	Lack of evidence for efficacy	3	Open Hasson still would be my preferred technique in normal BMI	5	Verres is safer and easier than OH in high BMI but being even safer still would be desirable	41	Male	British	10	400	Training hospital	Upper GI and Bariatric	Right	Yes	blinded
2022-02-22 21:49:33	Closed Technique (Veress Needle)	Closed Technique (Veress Needle)	10	10	During training	Both	Palmer’s point	Palmer’s point	At the shaft	No		4	3	3	4	15	Early majority	Lack of training/experience	4	Safety	4	More safety	41	Male	Swiss	10	200	Training hospital	Colorectal surgery	Right	Maybe	blinded
2022-02-23 16:00:11	Other	Other	5	6	Following personal experience during surgery	On the job training	Umbilical point	Palmer’s point	At the shaft	No		4	3	5	5	10	Early majority	Training	4	Safer	4	Less complications	41	Female	Maltese	15	30	Training hospital	IVF	Right	Maybe	blinded
2022-02-06 21:12:15	Closed Technique (Veress Needle)	Closed Technique (Veress Needle)	25	25	Following personal experience during surgery	On the job training	Umbilical point	Palmer’s point	At the base	No		5	5	4	4	10	Early adopter	Unknown risks	5	In any BMI a veress needle is a blind method so all extra safety is welcome	5	Same as above for the normal BMi	42	Male	Dutch	8	1000	Training hospital	Colorectal and hernia	Right	Yes	blinded
2022-02-07 07:29:20	Closed Technique (Veress Needle)	Closed Technique (Veress Needle)	5	nvt	During training	On the job training	Palmer’s point	Palmer’s point	At the base	No		5	5	2	5	5	Innovator	Safety and cost	5	Looks better than what we have	5	Same	42	Female	Spanish	13	2000	Training hospital	Colorectal	Right	Yes	blinded
2022-02-09 13:40:57	Open technique (Hasson method)	Closed Technique (Veress Needle)	10	3	During training	On the job training	Umbilical point	Palmer’s point	At the base	No		4	4	3	5	5	Early adopter	Safety	4	Safety	5	Efficacy	42	Female	Greek	13	200	Private clinic	UGI&Bariatric	Left	Yes	blinded
2022-02-10 00:06:51	Open technique (Hasson method)	Open technique (Hasson method)	25	10	During training	Both	Umbilical point	Umbilical point	At the shaft	No		4	4	4	4	20	Early adopter	safety	4	open to try new things, as long safe	4	open to try new things, as long safe	42	Male	Australian	8	100	Academia	colorectal	Ambidextrous	Maybe	blinded
2022-02-10 01:45:47	Closed Technique (Veress Needle)	Closed Technique (Veress Needle)	20	10	During training	Both	Palmer’s point	Palmer’s point	At the base	No		5	4	1	4	5	Innovator	Access to new technologies	5	Easier and safer	5	Easier and safer	42	Male	Portuguese	10	2500	Training hospital	Bariatric	Right	Yes	blinded
2022-02-10 07:13:15	Closed Technique (Veress Needle)	Closed Technique (Veress Needle)	5	5	During training	Both	Palmer’s point	Palmer’s point	At the base	No		3	3	4	4	8	Early adopter	Safety	4	Safe	4	Safe	42	Male	Dutch	8	150	Academia	GI	Right	Maybe	blinded
2022-02-10 10:56:35	Open technique (Hasson method)	Other	nvt	10	Following personal experience during surgery	On the job training	Umbilical point	Palmer’s point	At the base	No		3	4	4	4	nvt	Early adopter	Patient safety	3	Not comfortable	3	Not comfortable	42	Male	Greek	5	10	Training hospital	General surgery	Right	Yes	blinded
2022-02-10 15:08:56	Open technique (Hasson method)	Open technique (Hasson method)	nvt	5	During training	On the job training	Umbilical point	Palmer’s point	At the base	No		5	5	5	5	10	Early adopter	Training. Acceptance by peers	1	I am happy with open technique	5	Increased safety net	42	Male	Indian	12	10	Training hospital	Laparoscopic upar GI	Right	Yes	blinded
2022-02-11 17:09:34	Open technique (Hasson method)	Closed Technique (Veress Needle)	20	10	Following personal experience during surgery	Both	Palmer’s point	Palmer’s point	At the shaft	No		2	1	3	4	5	Early adopter	Bariatric surgery	3	I prefer choose the tecnique on demand	5	In a obese patient i prefer always veress so i can use easely a new veress	42	Female	Italian	10	200	Non-training hospital	General surgery	Right	No	blinded
2022-02-22 19:58:24	Closed Technique (Veress Needle)	Closed Technique (Veress Needle)	20	5	During training	On the job training	Umbilical point	Umbilical point	At the base	No		4	5	4	5	10	Early majority	I am careful in using them.	5	If I had a possibility	5	I wold like to	42	Female	Slovak	9	200	Training hospital	surgeon	Right	Maybe	blinded
2022-02-23 05:34:38	Closed Technique (Veress Needle)	Closed Technique (Veress Needle)	10	10	During training	On the job training	Umbilical point	Umbilical point	At the shaft	No		4	3	5	4	5	Early adopter	Safety for the patient	5	The improvement for the patient safety is a top priority and I work in a clinical enviroment	5	The same	42	Male	Romanian	17	500	Training hospital	General surgery	Right	Yes	blinded
2022-02-23 09:49:18	Open technique (Hasson method)	Open technique (Hasson method)	10	10	Following personal experience during surgery	On the job training	Umbilical point	Umbilical point	At the base	No		3	1	3	4	10	Early adopter	Safety	3	I need to try it to agree with this statement	3	Need to try to confirm	42	Male	Albanian	10	45	Training hospital	General surgery	Right	Yes	blinded
2022-02-26 02:43:30	Open technique (Hasson method)	Open technique (Hasson method)	0	3	During training	Both	Umbilical point	Umbilical point	At the shaft	No		3	1	2	5	5	Early majority	Hospital support	5	Learning curve is reduced	5	Learning curve is reduced	42	Female	Filipino	7	1	Training hospital	General/Laparoscopy	Right	Yes	blinded
2022-02-09 12:19:57	Closed Technique (Veress Needle)	Closed Technique (Veress Needle)	nvt	50	During training	On the job training	Palmer’s point	Palmer’s point	At the base	No		4	4	4	4	5	Early adopter	Risk	5	Safer	5	Safer	43	Male	Spanish	14	4000	Training hospital	Colorectal	Right	Yes	blinded
2022-02-09 12:38:22	Closed Technique (Veress Needle)	Closed Technique (Veress Needle)	20	nvt	During training	On the job training	Palmer’s point	Palmer’s point	At the base	No		5	3	1	4	7	Early adopter	increasing costs	1	no added value, overshooting is not a problem, undershooting is (preperitoneal placement)	1	added value in my opinion in underweight women	43	Male	Dutch	20	2000	Training hospital	Gynaecology	Right	Yes	blinded
2022-02-09 23:50:31	Closed Technique (Veress Needle)	Closed Technique (Veress Needle)	100	20	During training	On the job training	Umbilical point	Umbilical point	At the shaft	No		5	2	4	5	5	Early adopter	SUSTEINABILITY	4	Classic autoclavable Veress needle is sufficient for access in normal BMI patients	5	Probably it will bring a plus in safety in high BMI patients but that we can establish after evaluation(personal and through multicenter/multisurgeon studies)	43	Male	Romanian	19	2250	Training hospital	general surgery	Right	Yes	blinded
2022-02-10 18:57:16	Closed Technique (Veress Needle)	Closed Technique (Veress Needle)	25	25	During training	On the job training	Umbilical point	Palmer’s point	At the base	No		4	2	1	4	5	Early adopter	costs	5	curiosity	5	curiosity	43	Male	Dutch	nvt	5000	Training hospital	GI	Right	Yes	blinded
2022-02-22 18:42:38	Closed Technique (Veress Needle)	Closed Technique (Veress Needle)	3000	1000	Following personal experience during surgery	On the job training	Palmer’s point	Palmer’s point	At the shaft	No		3	5	1	5	8	Innovator	Nothing	3	Need to check it first to have an opinion. Our verressneedel costs nothing, so what is the price?	3	Need to vheck	43	Male	German	18	3000	Training hospital	Upper gi oncology	Right	Yes	blinded
2022-02-22 18:57:50	Open technique (Hasson method)	Closed Technique (Veress Needle)	50	50	During training	On the job training	Palmer’s point	Umbilical point	At the base	Yes		3	3	4	3	2	Early adopter	Complications	4	Lesser risk of enterotomy	4	See above	43	Male	German	12	1000	Academia	General	Ambidextrous	Maybe	blinded
2022-02-22 21:23:26	Other	Other	20	10	During training	On the job training	Umbilical point	Umbilical point	At the base	No		5	5	4	5	3	Early majority	Safety	5	No cons	3	I prefer under vision approach	43	Male	Israeli	10	150	Training hospital	UpperGI	Right	Yes	blinded
2022-02-09 16:25:41	Closed Technique (Veress Needle)	Open technique (Hasson method)	10	10	During training	On the job training	Umbilical point	Umbilical point	At the shaft	No		5	5	5	5	5	Early adopter	How it will fit in my work flow and provide reliability and patient safety	5	Because it will mainly reduce over shooting	3	If it holds true for normal BMI	44	Male	British	17	400	Training hospital	Colorectal surgery	Right	Yes	blinded
2022-02-09 18:19:11	Closed Technique (Veress Needle)	Closed Technique (Veress Needle)	15	4	Following personal experience during surgery	On the job training	Palmer’s point	Palmer’s point	At the base	Yes	Beryl (single-use, disposable)	4	3	4	5	15	Early adopter	safety	3	n/a	5	for safety reasons	44	Male	Polish	19	5000	Non-training hospital	General, Colorectal, MIS, Hernia	Ambidextrous	Yes	blinded
2022-02-09 18:52:02	Other	Other	10	5	During training	Both	Palmer’s point	Palmer’s point	At the base	No		5	5	3	5	35	Early adopter	Not used any yet	5	.	5	It reduces overshooting	44	Female	British	10	50	Training hospital	Colorectal	Right	Yes	blinded
2022-02-10 08:09:51	Closed Technique (Veress Needle)	Closed Technique (Veress Needle)	20	10	During training	On the job training	Umbilical point	Umbilical point	At the shaft	No		3	2	2	4	10	Early majority	lack of experience for overall usage	4	.	2	The thickness of the wall in patients with increased BMI is very variable and as such a standard set depth to which the needle can enter I think it can give a high rate of pneumoperitoneum failure.	44	Male	Romanian	12	2000	Private clinic	general surgery	Right	Yes	blinded
2022-02-22 23:30:17	Closed Technique (Veress Needle)	Closed Technique (Veress Needle)	10	5	Following personal experience during surgery	On the job training	Umbilical point	Umbilical point	At the base	No		4	4	5	5	20	Early majority	Risk of complications	4	Reduced overshooting is most important	5	Safety of the needle insertion in obese ones is of utmost importance	44	Male	Polish	12	220	Academia	Oncological surgery	Right	Yes	blinded
2022-02-23 12:52:29	Closed Technique (Veress Needle)	Closed Technique (Veress Needle)	8	5	Following personal experience during surgery	On the job training	Palmer’s point	Palmer’s point	At the base	No		1	3	1	1	8	Early majority	usefulness	5	why not?	5	why not?	44	Male	Italian	20	600	Training hospital	general surgery	Right	Yes	blinded
2022-02-23 14:08:04	Open technique (Hasson method)	Open technique (Hasson method)	10	20	Following personal experience during surgery	On the job training	Palmer’s point	Umbilical point	At the base	No		4	3	4	5	8	Early adopter	Commercial promotion and early adoption of new medtech devices without the appropriate clinical trials. Most medtech devices are introduced to clinical practice with only a few animal and patient safety studies but no randomized clinical trials.	5	Overshooting the Veress needle in normal BMI is a source of stress, as the absence of significant intraperitoneal fat, increases the risk of organ perforation.	5	In high BMI patients, it is always difficult to foresee the thickness of their abdominal wall.	44	Male	Greek	20	250	Academia	General Surgery	Right	Yes	blinded
2022-02-24 11:15:14	Closed Technique (Veress Needle)	Closed Technique (Veress Needle)	50	20	During training	On the job training	Palmer’s point	Umbilical point	At the base	No		4	2	1	4	10	Early majority	safety	4	during training and obstruction or surgical history only open technique allowed in our hospital	2	only if same price. omental fat some extra protection	44	Male	Dutch	15	6300	Training hospital	bariatric and upper GI surgery	Right	Yes	blinded
2022-02-28 12:35:22	Open technique (Hasson method)	Open technique (Hasson method)	20	20	Following personal experience during surgery	On the job training	Palmer’s point	Palmer’s point	At the base	No		3	1	4	4	10	Late majority	Cost and change in practice to something that does not add much benefit	4	If the device is safer, I would use that to any patient	4	As above	44	Male	Italian	20	200	Training hospital	Upper GI Surgery	Right	No	blinded
2022-02-07 08:25:41	Open technique (Hasson method)	Closed Technique (Veress Needle)	20	20	Following personal experience during surgery	On the job training	Umbilical point	Palmer’s point	At the base	No		3	4	4	3	5	Innovator	Complexity	5	N/a	5	N/a	45	Male	British	20	100	Training hospital	GI	Left	Yes	blinded
2022-02-09 13:00:56	Closed Technique (Veress Needle)	Closed Technique (Veress Needle)	50	20	During training	On the job training	Umbilical point	Umbilical point	At the shaft	No		4	2	2	4	20	Early adopter	Safety,easy to use	5	It is safer	5	Same	45	Male	Slovenian	15	1500	Non-training hospital	General/abdominal	Right	Maybe	blinded
2022-02-09 14:01:07	Open technique (Hasson method)	Closed Technique (Veress Needle)	15	10	Following personal experience during surgery	On the job training	Umbilical point	Palmer’s point	At the base	No		3	2	4	4	20	Early majority	safety and comfort for patients and surgeon	3	When the first trocar should be located out of the midline	4	less risks of iatrogenic injuries	45	Female	Italian	15	250	Academia	general surgery (bariatric)	Right	Maybe	blinded
2022-02-22 21:48:48	Closed Technique (Veress Needle)	Closed Technique (Veress Needle)	10	nvt	During training	Both	Umbilical point	Umbilical point	At the shaft	No		5	3	3	2	nvt	Early adopter	Patient safety	4	May improve safety	4	for safety	45	Male	Indian	15	1000	Training hospital	General surgeon	Right	Yes	blinded
2022-02-23 09:23:20	Open technique (Hasson method)	Open technique (Hasson method)	nvt	25	During training	On the job training	Umbilical point	Palmer’s point	At the base	No		3	3	4	5	5	Early adopter	Not been tested enough	5	Sounds safer	5	Sounds safer	45	Male	Greek	12	0	Training hospital	Colorectal	Left	Maybe	blinded
2022-02-23 18:07:58	Closed Technique (Veress Needle)	Closed Technique (Veress Needle)	10	3	During training	On the job training	Umbilical point	Palmer’s point	At the shaft	No		5	4	1	3	4	Early adopter	The « optimistic » presentation made by industry representatives	5	Less concerned letting my younger collegues doing the insertion	5	Reducing overshooting- less risk	45	Male	Romanian	13	1000	Training hospital	General Surgery	Right	Yes	blinded
2022-02-24 08:05:29	Closed Technique (Veress Needle)	Closed Technique (Veress Needle)	nvt	nvt	During training	On the job training	Umbilical point	Umbilical point	At the shaft	No		3	5	4	5	10	Early adopter	lack of sufficient training	5	I have no objections for using anything better than current equipment	5	I use Veress with patients with high BMI already	45	Male	Bosnian	6	2000	Non-training hospital	general surgery	Right	Yes	blinded
2022-02-09 14:28:43	Open technique (Hasson method)	Open technique (Hasson method)	20	20	During training	On the job training	Umbilical point	Umbilical point	At the shaft	No		3	5	5	5	5	Early majority	learning about the drawbacks during surgery	5	a good alternative if cost i s comparable	5	same as above	46	Male	Swedish	20	1000	Training hospital	general, bariatric, MIS	Ambidextrous	No	blinded
2022-02-09 15:49:02	Open technique (Hasson method)	Open technique (Hasson method)	100	10	During training	On the job training	Umbilical point	Umbilical point	At the base	No		3	1	5	4	10	Innovator	safety	4	it is good and safe device	3	in adipose patients sometimes it could be difficult	46	Male	Latvian	20	100	Training hospital	general surgery	Right	No	blinded
2022-02-15 19:53:10	Open technique (Hasson method)	Other	4	2	During training	On the job training	Umbilical point	Umbilical point	At the shaft	No		4	1	2	5	3	Early majority	i like classic surgery	5	safety come first	5	safety come first	46	Male	Iraqi	14	200	Training hospital	specialist general surgeon	Right	Maybe	blinded
2022-02-23 07:19:34	Closed Technique (Veress Needle)	Closed Technique (Veress Needle)	30	nvt	Following personal experience during surgery	On the job training	Umbilical point	Umbilical point	At the base	No		2	2	5	5	20	Late majority	NA	5	NA	5	NA	46	Male	Indian	14	500	Non-training hospital	General Surgery	Right	Maybe	blinded
2022-02-06 23:11:11	Closed Technique (Veress Needle)	Closed Technique (Veress Needle)	20	20	During training	On the job training	Palmer’s point	Palmer’s point	At the shaft	No		2	1	2	4	30	Late majority	Learning curve	5	It seems to increase security	5	It seems to increase security	47	Female	Italian	15	100	Training hospital	Surgical oncology	Right	Maybe	blinded
2022-02-09 12:52:02	Open technique (Hasson method)	Open technique (Hasson method)	nvt	5	During training	Both	Umbilical point	Palmer’s point	At the base	No		3	3	4	4	7	Late majority	safety, cost	3	Unless I use it I would not be able to say	3	Need to personalise	47	Male	Asian	20	5	Training hospital	Gen Surgery	Right	Maybe	blinded
2022-02-09 13:34:07	Closed Technique (Veress Needle)	Closed Technique (Veress Needle)	50	10	Following personal experience during surgery	On the job training	Umbilical point	Umbilical point	At the base	No		4	2	3	3	7	Early adopter	.	5	It is interesting	5	It is interesting	47	Male	Lithuanian	17	nvt	Non-training hospital	Abdominal surgery	Right	Yes	blinded
2022-02-09 13:49:39	Open technique (Hasson method)	Open technique (Hasson method)	5	5	Other	On the job training	Umbilical point	Palmer’s point	At the base	No		4	4	1	5	3	Innovator	patient safety	5	improved safety	5	no difference in slim and obese patients regarding this point	47	Female	Dutch	11	500	Academia	Upper GI	Left	No	blinded
2022-02-09 16:49:25	Closed Technique (Veress Needle)	Closed Technique (Veress Needle)	50	20	Following personal experience during surgery	On the job training	Umbilical point	Umbilical point	At the shaft	No		3	3	3	4	5	Early majority	they have been beneficial	4	if the price is the same	4	the price has to be the same.	47	Male	Swiss	20	1000	Training hospital	Visceral Surgeon	Right	Maybe	blinded
2022-02-09 17:20:36	Closed Technique (Veress Needle)	Closed Technique (Veress Needle)	30	nvt	Following personal experience during surgery	Both	Umbilical point	Palmer’s point	At the shaft	Yes	Metal	5	5	4	4	15	Late majority	I agree	5	Safety prior	5	Safety prior	47	Male	Hungarian	14	400	Non-training hospital	General surgeon	Ambidextrous	Yes	blinded
2022-02-09 19:23:15	Open technique (Hasson method)	Open technique (Hasson method)	30	20	During training	Both	Umbilical point	Palmer’s point	At the shaft	No		3	3	3	3	10	Early adopter	Safety	3	Unsure	3	Unsure	47	Male	British	25	5	Non-training hospital	Colorectal	Right	Yes	blinded
2022-02-09 19:54:03	Open technique (Hasson method)	Closed Technique (Veress Needle)	10	1	During training	In a clinical skills lab	Umbilical point	Palmer’s point	At the shaft	No		5	3	3	3	10	Early majority	Safety	1	Not necessary	5	Major safety	47	Male	Italian	20	100	Training hospital	General Surgery	Right	No	blinded
2022-02-09 21:44:59	Open technique (Hasson method)	Closed Technique (Veress Needle)	30	10	Following personal experience during surgery	On the job training	Umbilical point	Palmer’s point	At the shaft	No		3	3	2	4	7	Early majority	safety	5	safety	5	safety	47	Male	Greek	11	30	Private clinic	General Surgery	Ambidextrous	Yes	blinded
2022-02-09 21:55:55	Open technique (Hasson method)	Closed Technique (Veress Needle)	100	300	Following personal experience during surgery	Both	Umbilical point	Palmer’s point	At the base	Yes	Ethicon	5	5	1	5	10	Early adopter	Safety proof	4	Adhesions are impossible to assess	4	In high BMI pts is easier and safer to use closed access	47	Male	Italian	20	1000	Training hospital	General surgery	Ambidextrous	Yes	blinded
2022-02-09 23:26:00	Closed Technique (Veress Needle)	Closed Technique (Veress Needle)	50	10	During training	Both	Lee-Huang point	Lee-Huang point	At the shaft	No		3	1	2	5	20	Innovator	Whenever we have available!	5	The advantages are described in detail and the new needle must be put into practice.	5	The advantages described by the manufacturer are obvious, we must try it!	47	Male	Bulgarian	20	1000	Academia	General surgery	Right	Yes	blinded
2022-02-11 14:47:58	Closed Technique (Veress Needle)	Closed Technique (Veress Needle)	20	nvt	During training	On the job training	Palmer’s point	Palmer’s point	At the shaft	Yes	covidien	5	3	4	4	10	Early majority	safety	4	ok to try new matérial	4	ok to try new material	47	Male	Belgian	12	4500	Training hospital	digestive surgery	Right	Maybe	blinded
2022-02-12 19:02:46	Closed Technique (Veress Needle)	Closed Technique (Veress Needle)	50	50	During training	On the job training	Umbilical point	Umbilical point	At the base	No		4	4	4	5	5	Early adopter	patient saftey	5	i would love to try any new davice who improve saftey	5	same reason	47	Male	Israeli	17	5100	Training hospital	Pediatric Surgery	Right	Yes	blinded
2022-02-13 19:55:05	Closed Technique (Veress Needle)	Open technique (Hasson method)	20	10	Following personal experience during surgery	Both	Umbilical point	Umbilical point	At the base	No		3	4	5	4	15	Late majority	safety	4	safety	5	Easily and safety.	47	Male	Serbian	12	400	Non-training hospital	general surgeon	Right	Maybe	blinded
2022-02-09 14:43:29	Open technique (Hasson method)	Open technique (Hasson method)	30	20	Following personal experience during surgery	On the job training	Umbilical point	Palmer’s point	At the base	No		5	4	5	5	10	Early adopter	lack of sufficient practical training to gain initial experience in order to safely apply new techniques / devices	5	more safety definitely	5	more safety for sure	48	Male	Bulgarian	17	200	Academia	General surgeon	Right	Yes	blinded
2022-02-09 19:11:57	Closed Technique (Veress Needle)	Closed Technique (Veress Needle)	20	20	During training	On the job training	Palmer’s point	Palmer’s point	At the base	No		5	4	1	4	11	Early adopter	safety	5	seems safer	5	seems safer	48	Male	Belgian	18	5000	Training hospital	bariatric	Right	Yes	blinded
2022-02-22 18:38:47	Open technique (Hasson method)	Open technique (Hasson method)	nvt	10	Following personal experience during surgery	On the job training	Palmer’s point	Palmer’s point	At the shaft	No		3	3	2	5	10	Early adopter	safety	3	I feel very comfortable and safe with the open technique, it requires a very short time	2	I would prefer the Visiport	48	Male	Italian	24	5	Training hospital	general surgery	Right	No	blinded
2022-02-22 20:33:42	Open technique (Hasson method)	Open technique (Hasson method)	20	5	During training	On the job training	Umbilical point	Umbilical point	At the base	Yes	Covidein. Versa Step Needle	4	4	4	5	10	Early adopter	Support	5	I will be very happy to try	5	The additional safety is worth it.	48	Male	Nigerian	16	5000	Training hospital	GIT surgery	Right	Yes	blinded
2022-02-22 20:41:49	Open technique (Hasson method)	Closed Technique (Veress Needle)	25	35	During training	On the job training	Umbilical point	Palmer’s point	At the shaft	No		5	3	4	5	10	Early adopter	Safety and short learning curve	3	I don’t really base my use of a veress needle on BMI. Usually it is based on the procedure.	3	I don’t really base my use of a veress needle on BMI. Usually it is based on the procedure.	48	Male	British	11	1100	Training hospital	Upper GI	Right	Yes	blinded
2022-02-23 08:21:01	Open technique (Hasson method)	Closed Technique (Veress Needle)	nvt	1	During training	On the job training	Umbilical point	Palmer’s point	At the base	No		3	4	5	5	10	Early majority	new devices must be an improvement. If the standard technique is good, the new devices must be better	4	it seem to be worth a try	4	yes, I would try the device	48	Male	Dutch	22	220	Training hospital	colorectal and upper GI	Right	No	blinded
2022-02-23 20:57:57	Closed Technique (Veress Needle)	Other	30	20	During training	On the job training	Umbilical point	Palmer’s point	At the shaft	No		3	5	3	4	4	Early adopter	Not completly tested products	4	Good for young surgeons	2	I use optical trocar	48	Male	Slovenian	20	1500	Training hospital	Laparoscopic, bariatric	Right	Maybe	blinded
2022-02-09 14:11:52	Closed Technique (Veress Needle)	Closed Technique (Veress Needle)	20	nvt	Following personal experience during surgery	On the job training	Palmer’s point	Palmer’s point	At the base	No		2	1	2	5	5	Early adopter	Safety	4	Seems safer than traditional	5	Same as above	49	Male	Italian	15	500	Non-training hospital	Colorectal - abdominal wall	Right	Yes	blinded
2022-02-09 15:12:05	Closed Technique (Veress Needle)	Closed Technique (Veress Needle)	20	10	During training	On the job training	Umbilical point	Palmer’s point	At the base	No		4	4	4	4	3	Early adopter	Safety	4	depending on the costs	4	More likely somewhat independent of the costs	49	Male	Dutch	24	2000	Academia	HPB surgery	Right	No	blinded
2022-02-09 19:53:04	Open technique (Hasson method)	Open technique (Hasson method)	nvt	0	Following personal experience during surgery	Both	Umbilical point	Umbilical point	At the base	No		1	5	2	5	nvt	Late majority	Very positive	1	Non cofidend	2	Safety always first	49	Male	Greek	15	7	Training hospital	General Surgeon	Right	Yes	blinded
2022-02-14 18:22:16	Closed Technique (Veress Needle)	Closed Technique (Veress Needle)	10	4	Following personal experience during surgery	On the job training	Palmer’s point	Palmer’s point	At the base	No		4	2	4	5	17	Early adopter	not understand something important	5	more safety will be reason	4	more safety will be reason	49	Male	Georgian	25	20	Private clinic	general surgeon	Right	Maybe	blinded
2022-02-22 19:58:05	Closed Technique (Veress Needle)	Open technique (Hasson method)	10	5	Other	Both	Umbilical point	Palmer’s point	At the shaft	No		5	1	3	5	5	Early adopter	Safety	5	I am Ok with the idea	5	I don t see Why not	49	Male	Romanian	20	1000	Training hospital	Surgery	Right	Yes	blinded
2022-02-23 13:24:36	Open technique (Hasson method)	Open technique (Hasson method)	nvt	20	During training	Both	Umbilical point	Umbilical point	At the base	No		1	1	1	5	nvt	Late majority	Patient safety	1	Veress needle is a blind insertion technique that should not be used. Open technique much safer, and is the standard	1	Veress needle is a blind insertion technique that should not be used. Open technique much safer, and is the standard	49	Male	Maltese	20	5	Training hospital	Colorectal	Right	No	blinded
2022-02-28 21:48:27	Closed Technique (Veress Needle)	Closed Technique (Veress Needle)	10	5	Following personal experience during surgery	Both	Umbilical point	Umbilical point	At the base	No		5	4	3	5	10	Late majority	saаety	5	Im consider that this techniqe is safer and faster compared to open techniqe	4	thanks to this techniqe we can decrease an amount of complication	49	Male	Ukrainian	27	500	Academia	laparoscopic and endoscopic surgeon	Right	Yes	blinded
2022-02-06 22:03:22	Closed Technique (Veress Needle)	Closed Technique (Veress Needle)	20	10	Following personal experience during surgery	On the job training	Palmer’s point	Palmer’s point	At the base	No		5	3	2	4	5	Early adopter	Safety	5	Normal BMI patients have less spacer intraabdominally	5	Limiting overshooting increases safety	50	Male	Polish	25	4000	Training hospital	Bariatric and endocrine	Right	Yes	blinded
2022-02-07 01:50:18	Open technique (Hasson method)	Closed Technique (Veress Needle)	5	1	Following personal experience during surgery	In a clinical skills lab	Umbilical point	Umbilical point	At the shaft	No		3	4	4	5	10	Early adopter	Motivation for new technology	4	Yes	5	Eager to use	50	Male	Japanese	25	20	Academia	GI surgery	Right	Yes	blinded
2022-02-09 12:54:15	Closed Technique (Veress Needle)	Closed Technique (Veress Needle)	30	10	Following personal experience during surgery	Both	Umbilical point	Palmer’s point	At the shaft	No		5	3	2	5	3	Early adopter	Efficiency and safety	4	Why not?	4	Open to new devices that add to safety	50	Male	Greek	20	1000	Private clinic	General Surgery	Right	Maybe	blinded
2022-02-09 16:13:04	Closed Technique (Veress Needle)	Closed Technique (Veress Needle)	12	15	Following personal experience during surgery	On the job training	Palmer’s point	Palmer’s point	At the shaft	No		3	4	4	4	3	Early majority	safety issues	4	the only issues is safety - i have to be sure it is safe	4	the only issues is safety - i have to be sure it is safe	50	Male	British	15	1500	Training hospital	Bariatrics	Right	Yes	blinded
2022-02-09 22:14:51	Open technique (Hasson method)	Other	nvt	10	During training	On the job training	Umbilical point	Lee-Huang point	At the base	No		1	3	1	5	5	Early majority	Governance	1	No need. Hasson and visual ports make Veress obsolete	1	No need. Hasson and visual ports make Veress obsolete	50	Male	Scottish	28	100	Non-training hospital	General and bariatrics	Right	No	blinded
2022-02-10 06:50:31	Closed Technique (Veress Needle)	Closed Technique (Veress Needle)	22	12	Following personal experience during surgery	On the job training	Umbilical point	Umbilical point	At the shaft	No		5	2	4	5	15	Early adopter	safety and efficacy	5	Above mentioned features are the reasons for safe use of needle, especially for young ones.	4	In selected cases it is better to use Hasson method	50	Male	Georgian	23	2070	Private clinic	General Surgeon/Surgical Oncology	Right	Yes	blinded
2022-02-10 09:33:43	Closed Technique (Veress Needle)	Closed Technique (Veress Needle)	50	5	During training	Both	Umbilical point	Umbilical point	At the shaft	No		3	3	4	5	10	Early adopter	Safety	4	More safety	4	Safer access	50	Male	German	25	5000	Training hospital	GIT Surgery	Right	Yes	blinded
2022-02-10 23:45:28	Closed Technique (Veress Needle)	Closed Technique (Veress Needle)	10	5	Following personal experience during surgery	On the job training	Umbilical point	Umbilical point	At the shaft	No		5	5	5	5	5	Early adopter	no concerns	5	reduces the learning curve among residents	5	reduces the learning curve among residents	50	Male	Slovenian	23	2450	Academia	General Surgery + HPB Surgery	Right	Maybe	blinded
2022-02-15 20:39:46	Closed Technique (Veress Needle)	Closed Technique (Veress Needle)	5	3	During training	Both	Umbilical point	Umbilical point	At the shaft	No		5	3	5	5	5	Early majority	efficiency and safety	3	Using Veress Plus needle requires no change in technique among experienced surgeons	5	becose using Veress Plus needle reduces overshooting by 60-80%	50	Male	Ukrainian	25	4500	Academia	laparoscopy	Right	Yes	blinded
2022-02-17 14:22:29	Open technique (Hasson method)	Open technique (Hasson method)	10	10	Following personal experience during surgery	On the job training	Umbilical point	Umbilical point	At the shaft	No		4	4	3	5	15	Early adopter	Safety and Cost	5	Data-driven	5	Data-driven	50	Male	Swiss	23	10	Training hospital	Colorectal	Right	Yes	blinded
2022-02-22 18:51:57	Open technique (Hasson method)	Open technique (Hasson method)	40	30	During training	On the job training	Palmer’s point	Palmer’s point	At the base	No		5	5	1	5	10	Early majority	no access	5	never heard of it	4	it is probably harder to estimate the exact depth	50	Male	German	23	100	Training hospital	coloproctology	Right	Maybe	blinded
2022-02-23 16:36:50	Open technique (Hasson method)	Open technique (Hasson method)	nvt	10	During training	Both	Umbilical point	Umbilical point	At the shaft	Yes	The one that isn't there	3	3	2	5	nvt	Early majority	The paperwork involved	1	A happy with open introduction	1	Am happy with open introduction	50	Female	Dutch	14	6	Training hospital	Abdominal, open and laparoscopic, robot	Right	No	blinded
2022-02-06 23:03:53	Closed Technique (Veress Needle)	Open technique (Hasson method)	50	50	Following personal experience during surgery	Both	Umbilical point	Umbilical point	At the base	No		4	5	4	5	5	Innovator	Evaluate and validate new technologies	3	It requires no changes in insertion technique	4	It seems that reduces overshooting	51	Male	Spanish	30	3750	Other	Laparoendoscopic surgery	Right	Yes	blinded
2022-02-10 21:22:32	Closed Technique (Veress Needle)	Open technique (Hasson method)	50	20	During training	On the job training	Palmer’s point	Palmer’s point	At the base	No		5	4	5	4	17	Early majority	If there are complications after the operation, are they related to the new medtech devices	5	Features of the Veress PLUS- 1.; 2.;3.;4.	5	Less chanse to do mistake	51	Male	Ukrainian	21	300	Training hospital	General surgery	Right	Maybe	blinded
2022-02-22 18:44:08	Closed Technique (Veress Needle)	Other	nvt	nvt	Following personal experience during surgery	On the job training	Palmer’s point	Palmer’s point	At the base	No		4	4	4	4	4	Early adopter	Safety , efficacy and ergonomics	4	Sure	4	Sure	51	Male	Pakistani	23	nvt	Training hospital	Minimally Invasive Surgery and Upper GI Surgery	Right	Yes	blinded
2022-02-22 20:00:40	Closed Technique (Veress Needle)	Closed Technique (Veress Needle)	50	25	During training	On the job training	Umbilical point	Palmer’s point	At the shaft	No		3	4	4	5	15	Early adopter	safety	4	safer equals to better	4	same answer	51	Male	Portuguese	19	5000	Private clinic	general surgery	Right	Yes	blinded
2022-03-09 15:51:26	Closed Technique (Veress Needle)	Closed Technique (Veress Needle)	50	20	During training	On the job training	Umbilical point	Umbilical point	At the shaft	No		4	4	4	5	15	Early majority	The devices should increase the safety and make surgery have better results	5	More safety	5	More safety	51	Male	Portuguese	18	>1000	Training hospital	HPB	Right	Maybe	blinded
2022-02-07 17:17:45	Open technique (Hasson method)	Open technique (Hasson method)	30	30	Other	Both	Palmer’s point	Palmer’s point	At the base	Yes		4	4	4	4	5	Innovator	that it is an industry push instead of a real improvement	1	current needle is fine. Plus, our center prefers open access	1	current needle is fine. Plus, our center prefers open access	52	Female	Dutch	20	20	Academia	upper GI	Right	Maybe	blinded
2022-02-09 12:51:19	Open technique (Hasson method)	Open technique (Hasson method)	5	5	During training	In a clinical skills lab	Umbilical point	Umbilical point	At the shaft	Yes	Disposable	5	4	4	5	10	Early adopter	Adaptability	4	I usually prefer Open technique	3	I usually prefer Open technique	52	Male	Indian	23	10	Non-training hospital	General, Endoscopic thyroid, Hernia, Colorectal	Right	Yes	blinded
2022-02-09 19:18:12	Open technique (Hasson method)	Open technique (Hasson method)	15	30	Following personal experience during surgery	On the job training	Umbilical point	Umbilical point	At the base	No		3	5	3	4	10	Early adopter	Safety of the new devices.	2	I prefer an open access in different procedures with the first 10mm-trocar located in the belly button. I use the Veres needle only in procedures with only 5mm-trocars and all trocars located outside the belly button.	3	See above.	52	Male	German	26	1000	Training hospital	Colorectal.	Right	Yes	blinded
2022-02-09 23:15:37	Open technique (Hasson method)	Open technique (Hasson method)	5	5	Following personal experience during surgery	On the job training	Umbilical point	Umbilical point	At the base	No		3	4	4	3	5	Early adopter	Safety	4	Reducing overshooting is most important.	4	Reducing overshooting is most important.	52	Male	Japanese	26	10	Academia	Colorectal surgeon	Right	No	blinded
2022-02-12 10:50:34	Open technique (Hasson method)	Closed Technique (Veress Needle)	2	2	Following personal experience during surgery	On the job training	Umbilical point	Palmer’s point	At the base	No		5	3	4	3	10	Early adopter	proof of clinical advantage often lacking	1	Open approach is still best. I have seen (during residency) a patient bleed to death after Verres needle puncture of the CAVA. No death after one approach. I do not want to see this happen again.	5	increases safety	52	Male	Swiss	28	100	Training hospital	Colorectal	Left	No	blinded
2022-02-22 19:40:03	Open technique (Hasson method)	Open technique (Hasson method)	nvt	12	During training	On the job training	Umbilical point	Umbilical point	At the base	No		1	2	5	5	5	Late majority	Safety and efficacy	1	Hasson safer	1	Open safer	52	Male	British	25	50	Training hospital	General surgery	Right	No	blinded
2022-02-22 20:18:52	Closed Technique (Veress Needle)	Closed Technique (Veress Needle)	200	nvt	Following personal experience during surgery	On the job training	Umbilical point	Lee-Huang point	At the shaft	No		4	3	2	5	10	Early majority	effectiveness	5	Why not??	5		52	Male	Polish	24	3000	Non-training hospital	Bariatric surgeon	Right	Yes	blinded
2022-02-22 23:07:15	Open technique (Hasson method)	Other	nvt	10	Following personal experience during surgery	On the job training	Umbilical point	Palmer’s point	At the shaft	No		5	4	3	4	10	Early majority	Safety of the device	3	I hesitate a little	3	I hesitate	52	Male	Greek	22	7	Non-training hospital	General surgery	Right	No	blinded
2022-02-09 15:15:38	Open technique (Hasson method)	Open technique (Hasson method)	20	50	Following personal experience during surgery	On the job training	Palmer’s point	Palmer’s point	At the shaft	Yes	endopath J&J	4	3	2	5	10	Innovator	reliability and safeness	1	it's dangerous due to vascular injuries especially in young thinness femal patients with an increased lumbar lordosis	3	it's safer instead	53	Male	Italian	22	100	Training hospital	general	Ambidextrous	Maybe	blinded
2022-02-09 20:30:36	Closed Technique (Veress Needle)	Closed Technique (Veress Needle)	10	5	During training	On the job training	Umbilical point	Umbilical point	At the shaft	No		3	3	3	4	nvt	Early majority	Do not coment	3	I didn't use this type	3	I didn't use this type	53	Male	Romanian	27	0	Training hospital	General surgery & oncology surgery	Right	Maybe	blinded
2022-02-10 05:28:59	Open technique (Hasson method)	Open technique (Hasson method)	nvt	50	Following personal experience during surgery	In a clinical skills lab	Umbilical point	Umbilical point	At the shaft	No		3	3	5	5	20	Early adopter	none	4	for safety access	4	for safety access	53	Male	Japanese	26	2	Training hospital	gastroenterology	Right	Maybe	blinded
2022-02-22 21:06:58	Closed Technique (Veress Needle)	Closed Technique (Veress Needle)	nvt	nvt	During training	On the job training	Umbilical point	Umbilical point	At the base	No		3	2	3	4	20	Early adopter	Interest	5	It looks interesting	5	Overshooting	53	Male	German	19	14000	Training hospital	GI surgen	Ambidextrous	Yes	blinded
2022-02-23 17:25:19	Other	Open technique (Hasson method)	20	20	Following personal experience during surgery	On the job training	Umbilical point	Palmer’s point	At the base	No		3	3	4	4	10	Late majority	Price, safety	1	I don't use veress for patients with normal BMI - either direct trocar or Husson technique	4	I can try	53	Male	Ukrainian	30	500	Private clinic	General surgery, oncology	Right	Yes	blinded
2022-02-24 22:42:04	Open technique (Hasson method)	Closed Technique (Veress Needle)	nvt	nvt	During training	On the job training	Palmer’s point	Umbilical point	At the base	Yes	disposible	2	4	3	5	1	Innovator	sustainable safe less expensive	1	disposible and still less safe and insufflation less fast especially if you have to extract somethink slower	5	less risks	53	Female	Dutch	21	150	Training hospital	MIS	Right	Yes	blinded
2022-02-09 12:41:33	Closed Technique (Veress Needle)	Closed Technique (Veress Needle)	10	5	Following personal experience during surgery	On the job training	Palmer’s point	Umbilical point	At the base	No		5	5	4	5	3	Early adopter	Patient's safety	5	Increased scurity	5	same	54	Male	Spanish	25	500	Training hospital	General Surgery	Right	Yes	blinded
2022-02-22 18:43:52	Closed Technique (Veress Needle)	Closed Technique (Veress Needle)	10	10	During training	In a clinical skills lab	Palmer’s point	Palmer’s point	At the base	Yes	Storz	3	3	1	5	15	Early adopter	Industrie driven	4	Safety first	4	Safety	54	Female	Dutch	20	500	Training hospital	Gastrointestinal	Right	Maybe	blinded
2022-02-09 13:06:15	Closed Technique (Veress Needle)	Closed Technique (Veress Needle)	10	5	Following personal experience during surgery	On the job training	Umbilical point	Umbilical point	At the base	No		5	3	1	4	15	Early adopter	after a while it is not so safe	3	depends on the price. i am very satisfied with the normal verres needle	3	no i can do it with the normal verres	55	Female	Dutch	25	100	Training hospital	gynecology	Right	Yes	blinded
2022-02-09 13:25:19	Closed Technique (Veress Needle)	Closed Technique (Veress Needle)	30	10	During training	Both	Umbilical point	Lee-Huang point	At the shaft	Yes	Covidien (Medtronic)	5	4	3	5	10	Early adopter	reliability, solid contruction	3	Safety is important, but costs must be regarded	4	Higher BMI can make pucture more difficult	55	Male	Hungarian	31	3000	Training hospital	Adrenal, gallbladder, colorectal,	Right	Yes	blinded
2022-02-09 13:38:59	Other	Closed Technique (Veress Needle)	100	nvt	During training	On the job training	Umbilical point	Lee-Huang point	At the shaft	No		5	5	3	5	5	Innovator	NA	1	Only use Veress for obese	1	Never had a problem with current veress!	55	Male	Irish	25	5000	Private clinic	Bariatric & Upper GI	Right	Maybe	blinded
2022-02-09 15:06:59	Closed Technique (Veress Needle)	Open technique (Hasson method)	10	10	During training	Both	Umbilical point	Palmer’s point	At the shaft	No		4	3	3	5	10	Early adopter	safety for the patient	5	if the data are correct, cautiously I would use it	5	if the data are correct, cautiously I would use it	55	Male	Romanian	30	2000	Academia	general surgery	Right	Yes	blinded
2022-02-09 16:15:48	Closed Technique (Veress Needle)	Closed Technique (Veress Needle)	500	100	During training	On the job training	Umbilical point	Palmer’s point	At the base	No		4	4	2	4	7	Innovator	nothing in particular	4	seems to tick all the boxes	5	safe features present	55	Male	Maltese	20	500	Training hospital	surgical oncology	Left	Yes	blinded
2022-02-09 18:03:20	Other	Other	nvt	nvt	Following personal experience during surgery	On the job training	Umbilical point	Umbilical point	At the base	No	Do not use Veress	3	3	4	4	5	Early majority	Too much optimism at the introduction	1	Don’t like technique with needle	1	Don’t like technique with needle	55	Male	Dutch	20	0	Non-training hospital	Gastrointestinal / oncological	Right	No	blinded
2022-02-09 22:00:19	Closed Technique (Veress Needle)	Closed Technique (Veress Needle)	15	10	Following personal experience during surgery	On the job training	Umbilical point	Umbilical point	At the base	No		5	1	4	5	10	Early adopter	efficacy, real utility, costs	5	less risky maneuvers	5	lower risk of damage	55	Male	Italian	30	3000	Training hospital	general surgery	Right	Yes	blinded
2022-02-09 23:07:01	Open technique (Hasson method)	Open technique (Hasson method)	nvt	4	During training	On the job training	Umbilical point	Umbilical point	At the base	No		1	3	3	1	nvt	Early majority	safety	2	I don't see the point of changing my not use of Veress Needles	2	NA	55	Male	Luxembourgish	24	250	Training hospital	Upper GI	Right	No	blinded
2022-02-09 23:32:14	Closed Technique (Veress Needle)	Closed Technique (Veress Needle)	100	30	Following personal experience during surgery	Both	Palmer’s point	Palmer’s point	At the base	No		4	4	2	4	7	Early adopter	No main concerns	5	It could be interesting	5	It could give more safety	55	Male	Italian	30	7500	Training hospital	Oncological, colorectal, bariatric.	Right	Yes	blinded
2022-02-10 15:34:38	Open technique (Hasson method)	Open technique (Hasson method)	50	50	Following personal experience during surgery	Both	Umbilical point	Umbilical point	At the shaft	No		2	2	5	5	4	Innovator	safety	5	try it out	5	try it out	55	Male	Italian	30	20	Training hospital	General Surgery & Thoracic Surgery	Ambidextrous	No	blinded
2022-02-10 16:45:27	Other	Other	30	20	During training	Both	Palmer’s point	Palmer’s point	At the shaft	No		3	1	5	5	10	Early adopter	Safety	5	I will like	5	Why not?	55	Male	Italian	32	3000	Training hospital	General Surgery	Ambidextrous	Yes	blinded
2022-02-19 21:46:28	Closed Technique (Veress Needle)	Closed Technique (Veress Needle)	10	5	Following personal experience during surgery	On the job training	Umbilical point	Umbilical point	At the base	No		4	3	2	3	7	Early adopter		4		3		55	Male	Albanian	25	nvt	Private clinic	general surgery	Right	Yes	blinded
2022-02-23 10:49:58	Other	Other	0	0	During training	On the job training	Umbilical point	Umbilical point	At the base	No		3	3	3	5	1	Early adopter	attention to detail	1	I think verses needles should be resigned to museums	1	as above	55	Male	British	32	50	Training hospital	Upper GI / laparoscopic	Ambidextrous	No	blinded
2022-02-26 17:48:01	Closed Technique (Veress Needle)	Closed Technique (Veress Needle)	20	nvt	During training	On the job training	Umbilical point	Umbilical point	At the shaft	Yes	Disposable	5	5	4	5	10	Early adopter	Patient safety	5	Nil	5	Nil	55	Male	Indian	30	5000	Academia	General surgery	Right	Yes	blinded
2022-02-09 13:48:14	Open technique (Hasson method)	Closed Technique (Veress Needle)	10	2	During training	On the job training	Umbilical point	Palmer’s point	At the base	No		5	1	2	5	7	Early adopter	Safety and efficacy	3	I’m very comfortable with open technique in normal BMI, Veress would lead to additional costs	5	If it’s safer, I would use it	56	Male	Dutch	21	26	Non-training hospital	Bariatrics	Right	Maybe	blinded
2022-02-09 17:10:16	Closed Technique (Veress Needle)	Closed Technique (Veress Needle)	20	10	Following personal experience during surgery	On the job training	Umbilical point	Palmer’s point	At the shaft	No		4	4	3	5	10	Early majority	Price and disponibility	5	Should be safer	5	The same	56	Male	Brazilian	30	1000	Private clinic	Bariatric and General Surgery	Right	Yes	blinded
2022-02-09 19:10:33	Open technique (Hasson method)	Open technique (Hasson method)	nvt	20	During training	On the job training	Umbilical point	Umbilical point	At the shaft	No		4	3	2	3	10	Early majority	Safety	1	Not preferred entry method	2	Would still go open	56	Male	British	30	10	Training hospital	General	Left	No	blinded
2022-02-22 18:55:56	Open technique (Hasson method)	Closed Technique (Veress Needle)	20	20	During training	In a clinical skills lab	Palmer’s point	Palmer’s point	At the shaft	No		3	4	4	5	7	Early adopter	Too much promotion by industry, adaption of a device with too little evidence	5	That’s clear	5	Even so	56	Male	Dutch	25	1000	Non-training hospital	Colorectal	Right	Yes	blinded
2022-02-22 19:13:10	Closed Technique (Veress Needle)	Closed Technique (Veress Needle)	50	50	Following personal experience during surgery	On the job training	Umbilical point	Umbilical point	At the shaft	No		3	3	2	3	10	Late majority	Low number educated surgeons	4	Only if it is safe	3	After trying device	56	Male	Bosnian	21	2500	Private clinic	General, abdominal and cardiac surgeon	Right	Yes	blinded
2022-02-22 20:03:36	Closed Technique (Veress Needle)	Closed Technique (Veress Needle)	20	10	During training	On the job training	Palmer’s point	Palmer’s point	At the shaft	No		2	5	1	5	5	Early adopter	securty	2	i use regular lVeress	2	I use regular Veress	56	Male	Spanish	27	10	Private clinic	General Surgery	Right	Maybe	blinded
2022-02-24 20:35:44	Closed Technique (Veress Needle)	Closed Technique (Veress Needle)	100	100	Following personal experience during surgery	In a clinical skills lab	Umbilical point	Umbilical point	At the base	No		2	1	2	5	10	Early majority	safety	4	everything what can improve safety of my surgery should be consider	5	same as above	56	Male	Polish	31	2000	Non-training hospital	general and oncological surgeon	Right	Yes	blinded
2022-02-09 12:31:33	Open technique (Hasson method)	Closed Technique (Veress Needle)	20	15	During training	On the job training	Umbilical point	Palmer’s point	At the shaft	No		5	5	5	5	7	Innovator	risk	4	Veress is easier than open technique	5	always did use Veress	57	Male	Dutch	22	100	Non-training hospital	general surgery	Right	No	blinded
2022-02-09 13:25:10	Closed Technique (Veress Needle)	Closed Technique (Veress Needle)	10	10	Following personal experience during surgery	On the job training	Palmer’s point	Palmer’s point	At the shaft	Yes	Storz	4	3	4	5	20	Early majority	Safety	4	Same as Veress plus safety	4	Same as Veress plus safety	57	Male	Romanian	30	5000	Training hospital	General surgery	Right	Yes	blinded
2022-02-09 13:46:22	Open technique (Hasson method)	Open technique (Hasson method)	25	7	During training	On the job training	Umbilical point	Umbilical point	At the base	No		3	3	4	4	12	Early adopter	safety	5	i do not use veress for entry but retriving needle/suture, but if safety is increased, i will use it.	4	I may use it for entry in high BMI patient	57	Male	Japanese	30	200	Training hospital	gastroenterology	Right	Yes	blinded
2022-02-09 17:06:54	Other	Other	12	5	Following personal experience during surgery	Both	Umbilical point	Umbilical point	At the shaft	No		4	2	2	5	10	Early adopter	Safety and Effectiveness	5	Why not? It is always good to have an alternative to my standard technique	5	Why not? It is always good to have an alternative to my standard technique	57	Male	Russian	34	1000	Academia	General, digestive, colorectal, bariatric	Right	Yes	blinded
2022-02-09 19:07:05	Closed Technique (Veress Needle)	Closed Technique (Veress Needle)	20	20	During training	On the job training	Umbilical point	Umbilical point	At the base	No		4	4	4	4	10	Early adopter	Deviation from routine	4	Self-explainef	4	Self-explained	57	Male	Greek	23	5500	Training hospital	Minimal Invasive	Right	Maybe	blinded
2022-02-09 20:36:46	Closed Technique (Veress Needle)	Closed Technique (Veress Needle)	250	50	During training	Both	Umbilical point	Palmer’s point	At the base	Yes	Disposable, because it is always sharp	3	1	4	5	3	Early adopter	Safety	5	Yes, for Palmer point	4	Yes, for Palmer point	57	Male	Romanian	33	3000	Training hospital	General durgery	Right	Yes	blinded
2022-02-11 15:37:21	Closed Technique (Veress Needle)	Closed Technique (Veress Needle)	2000	10	Following personal experience during surgery	Both	Umbilical point	Umbilical point	At the base	No		3	3	2	3	10	Early majority	Safety and simple use	5	It depends on experience.	5	It depend on experience.	57	Male	Ukrainian	32	2000	Training hospital	Endoscopy and surgery	Right	Yes	blinded
2022-02-13 12:26:35	Closed Technique (Veress Needle)	Closed Technique (Veress Needle)	25	10	Following personal experience during surgery	Both	Palmer’s point	Palmer’s point	At the base	No		4	4	3	5	10	Early majority	safety pf the patient	4	it seems very safe	4	same of above	57	Male	italian	27	1000	Training hospital	gastrointestinal	Right	Yes	blinded
2022-02-14 20:58:07	Closed Technique (Veress Needle)	Closed Technique (Veress Needle)	50	10	Following personal experience during surgery	On the job training	Palmer’s point	Palmer’s point	At the shaft	No		3	4	4	5	8	Early adopter	harm to the patient	5	safety	5	safety	57	Male	Czech	32	10000	Training hospital	general and colorectal surgery	Right	Yes	blinded
2022-02-22 18:48:12	Open technique (Hasson method)	Closed Technique (Veress Needle)	20	20	During training	On the job training	Umbilical point	Umbilical point	At the shaft	No		3	3	2	4	20	Early adopter	lack of ergonomy	4	give a try	4	when cofortable with regular BMI	57	Male	Swiss	20	200	Training hospital	general surgary	Right	Maybe	blinded
2022-02-22 18:56:43	Open technique (Hasson method)	Open technique (Hasson method)	nvt	20	During training	On the job training	Umbilical point	Umbilical point	At the base	No	Try to avoid using them	4	3	4	4	nvt	Early majority	Safety and do they pass sniff test?	1	As above - don't like them	1	As above	57	Male	British	31	50	Training hospital	Colorectal and general	Ambidextrous	No	blinded
2022-02-23 10:35:47	Closed Technique (Veress Needle)	Closed Technique (Veress Needle)	50	50	During training	On the job training	Palmer’s point	Palmer’s point	At the base	No		3	3	2	3	5	Early adopter	Develloped by engeniers , not by surgeons.	3	…	3	…	57	Male	Belgian	35	15000	Training hospital	Abdominaal	Right	No	blinded
2022-02-24 21:17:31	Closed Technique (Veress Needle)	Closed Technique (Veress Needle)	15	25	Following personal experience during surgery	On the job training	Umbilical point	Umbilical point	At the shaft	No		3	4	4	5	4	Early adopter	safety	5	You wrote the features of the Veress plus	5	You wrote the features of the Veress plus	57	Male	Bosnian	22	2000	Training hospital	Abdominal surgery	Right	Yes	blinded
2022-02-06 23:32:13	Open technique (Hasson method)	Open technique (Hasson method)	nvt	5	Following personal experience during surgery	On the job training	Umbilical point	Umbilical point	At the base	No		4	3	2	4	5	Innovator	Insufficient validation	2	I don't think there is 100 % safe closed technigue.	2	Same answer	58	Male	Korean	33	300	Academia	Upper GI	Right	Maybe	blinded
2022-02-08 17:37:47	Closed Technique (Veress Needle)	Closed Technique (Veress Needle)	3	5	Following personal experience during surgery	On the job training	Umbilical point	Umbilical point	At the base	No		5	5	5	5	5	Early adopter	User friendliness	5	Less overshooting	5	I always use Varess needle	58	Male	Maltese	22	100	Training hospital	General surgery	Ambidextrous	Yes	blinded
2022-02-09 12:43:35	Open technique (Hasson method)	Closed Technique (Veress Needle)	20	30	Following personal experience during surgery	On the job training	Palmer’s point	Palmer’s point	At the base	Yes	disposable, with ball float indicator	3	1	2	4	20	Early adopter	interesting	2	I prefer open access	5	in obese I prefer Veress	58	Male	italian	30	200	Private clinic	general surgery	Right	Maybe	blinded
2022-02-09 13:25:39	Closed Technique (Veress Needle)	Closed Technique (Veress Needle)	20	20	Following personal experience during surgery	Both	Umbilical point	Umbilical point	At the shaft	Yes	Karl Storz, full metal, reusable	5	5	1	5	8	Innovator	relevant studies	5	Because of the mentioned features.	5	Because of the mentioned features	58	Male	German	33	10000	Non-training hospital	General and visceral surgery	Ambidextrous	Yes	blinded
2022-02-09 15:06:11	Closed Technique (Veress Needle)	Closed Technique (Veress Needle)	50	nvt	During training	Both	Umbilical point	Lee-Huang point	At the shaft	Yes	reusable one, simply I have it	5	1	1	4	10	Late majority	safety	4	why not	4	why not	58	Male	Czech	35	10000	Training hospital	general surgery, bariatric surgery	Right	Maybe	blinded
2022-02-09 15:31:17	Closed Technique (Veress Needle)	Closed Technique (Veress Needle)	25	1	Following personal experience during surgery	On the job training	Palmer’s point	Palmer’s point	At the base	No		5	5	2	5	10	Early adopter	safety	5	The safer the most used	5	The safer the most used	58	Male	Spanish	27	2000	Training hospital	General and digestive	Right	Yes	blinded
2022-02-09 16:34:33	Closed Technique (Veress Needle)	Closed Technique (Veress Needle)	20	5	Following personal experience during surgery	On the job training	Umbilical point	Lee-Huang point	At the base	No		5	1	3	3	7	Early adopter	Acceptible	5	Vish to test	5	To test	58	Male	Azerbaijan	35	4000	Training hospital	Surgery	Right	Yes	blinded
2022-02-09 17:19:13	Open technique (Hasson method)	Closed Technique (Veress Needle)	50	10	Following personal experience during surgery	On the job training	Palmer’s point	Palmer’s point	At the base	Yes	reusable metal	4	4	1	4	10	Early adopter	iatrogenic damage worse long term outcome	1	only if it is reusable (green or)	5	bout should be reusable	58	Male	Dutch	28	1000	Training hospital	colorectal	Right	Maybe	blinded
2022-02-10 01:16:02	Open technique (Hasson method)	Open technique (Hasson method)	nvt	10	Following personal experience during surgery	On the job training	Umbilical point	Umbilical point	At the shaft	No		4	4	3	4	10	Early adopter	energy devices, suction devices	2	I use open method	3	some times	58	Male	Korean	25	100	Training hospital	HPB	Right	Maybe	blinded
2022-02-10 06:40:43	Open technique (Hasson method)	Open technique (Hasson method)	nvt	0	Following personal experience during surgery	In a clinical skills lab	Umbilical point	Umbilical point	At the shaft	No		4	3	3	4	nvt	Early adopter	safety using	4	maybe saty for low BMI pts.	3	decreasing overshooting rate	58	Male	Japanese	30	0	Training hospital	hepatobiliary	Right	Yes	blinded
2022-02-22 19:49:00	Closed Technique (Veress Needle)	Closed Technique (Veress Needle)	200	nvt	Other	In a clinical skills lab	Umbilical point	Umbilical point	At the shaft	No		3	2	3	4	7	Early adopter	Procedures easier and more safe	3	The classic needle is safe enough	4	Can reduce complications	58	Male	Slovakian	35	7500	Non-training hospital	GENERAL SURGERY , MIS	Right	Maybe	blinded
2022-02-22 21:25:22	Open technique (Hasson method)	Closed Technique (Veress Needle)	5	5	During training	On the job training	Umbilical point	Palmer’s point	At the base	No		3	3	3	4	5	Early adopter	Safety	3	In normal BMI patients I use the open techniqueif I am placing a port in the umbilicus. In all other instances I use the Veress iwith an	4	In case of overshooting I use an optical port, but I’m open to a system that may reduce overshooting	58	Male	Italian	33	3300	Training hospital	General Surgery	Right	Yes	blinded
2022-02-23 09:36:31	Closed Technique (Veress Needle)	Closed Technique (Veress Needle)	20	10	During training	On the job training	Umbilical point	Lee-Huang point	At the shaft	No		5	5	3	4	10	Innovator	Improvement of surgery and patient's benefit	4	Safer	4	Safer	58	Male	German	33	12000	Non-training hospital	General and visceral	Ambidextrous	Yes	blinded
2022-02-09 13:10:51	Open technique (Hasson method)	Closed Technique (Veress Needle)	20	10	Following personal experience during surgery	Both	Palmer’s point	Palmer’s point	At the base	No		4	5	1	5	7	Early adopter	Safety	4	Safety matters	5	For safety	59	Male	Indian	32	1000	Training hospital	General and laparoscopy	Right	Yes	blinded
2022-02-10 00:15:11	Closed Technique (Veress Needle)	Closed Technique (Veress Needle)	20	nvt	Following personal experience during surgery	Both	Umbilical point	Palmer’s point	At the base	Yes		5	5	1	5	nvt	Innovator	ability to cope with operative variation (patient factors)	4	I'd consider it but these are not the only considerations	4	asa bove	59	Male	British	30	30000	Training hospital	upper GI	Left	Maybe	blinded
2022-02-19 19:59:58	Closed Technique (Veress Needle)	Closed Technique (Veress Needle)	5	1	Following personal experience during surgery	On the job training	Palmer’s point	Palmer’s point	At the base	No		4	3	3	5	8	Early adopter	la seguretat del pacient	1	Experiencia de més de 20 anys usant l'agulla de Veress, però si en cirurgians en aprenentatge	5	Sempre es més dificil en aquests pacients, si es més segur, millor	59	Female	Spanish	35	2000	Non-training hospital	Coloproctology, laparoscopic surgery	Right	Yes	blinded
2022-02-21 22:55:46	Closed Technique (Veress Needle)	Closed Technique (Veress Needle)	5	5	During training	On the job training	Umbilical point	Umbilical point	At the shaft	No		4	4	4	4	20	Late majority	medico-legal	4	depends on training	4	depends on training	59	Male	Maltese	35	1400	Training hospital	gynaecology	Right	Maybe	blinded
2022-02-22 18:34:32	Other	Closed Technique (Veress Needle)	20	20	Following personal experience during surgery	On the job training	Palmer’s point	Palmer’s point	At the base	No		4	4	2	5	10	Early adopter	Universality, safety, ergonomics	5	Always better to check new safer device and contribute to improvement of it	5	The same	59	Male	Israeli	30	1800	Training hospital	General and HPB Surgery	Right	Yes	blinded
2022-02-22 19:53:33	Closed Technique (Veress Needle)	Closed Technique (Veress Needle)	35	5	Following personal experience during surgery	On the job training	Palmer’s point	Palmer’s point	At the shaft	Yes	medtronic or j&j	4	5	2	5	3	Early adopter	safety	5	better product	5	safety	59	Male	Swiss	32	12000	Private clinic	hpb	Right	Maybe	blinded
2022-02-22 21:41:40	Open technique (Hasson method)	Other	nvt	25	Following personal experience during surgery	On the job training	Umbilical point	Palmer’s point	At the shaft	No		3	3	5	4	5	Early majority	Safety	4	In terms of time savings, I could be convinced	2	I´m prefering the Open technique with an optical Trocar	59	Male	German	31	100	Training hospital	General Surgery	Right	Maybe	blinded
2022-02-23 07:01:18	Open technique (Hasson method)	Closed Technique (Veress Needle)	4	4	During training	On the job training	Umbilical point	Umbilical point	At the shaft	No		4	4	4	4	5	Innovator	Very carefully	4	I want to try	5	I want to try	59	Male	Japanese	35	2000	Academia	gastric	Right	Maybe	blinded
2022-02-23 08:48:11	Open technique (Hasson method)	Closed Technique (Veress Needle)	20	2	During training	On the job training	Umbilical point	Palmer’s point	At the base	No		4	4	5	5	20	Early adopter	Iatrogenic lesions	4	Sometimes the Hasson acces leaves a too big scar for a young patients	5	I think that is easier by Veres , but sometimes is also a problematic acces	59	Female	Spanish	35	200	Training hospital	HPB	Right	Yes	blinded
2022-02-26 11:59:58	Closed Technique (Veress Needle)	Closed Technique (Veress Needle)	12	7	During training	On the job training	Umbilical point	Palmer’s point	At the base	Yes	Ehicon	5	4	3	5	3	Early adopter	Safety and ease of use	4	I would like to try.and adopt if find suitable	4	I would like to try.and adopt if find suitable	59	Male	Indian	30	nvt	Academia	General Surgery( Minimal invasive Surgery)	Right	Maybe	blinded
2022-02-09 14:43:51	Closed Technique (Veress Needle)	Closed Technique (Veress Needle)	0	nvt	During training	On the job training	Umbilical point	Lee-Huang point	At the base	No		4	2	1	5	5	Early adopter	Multiple steps to manipulate a device that I rarely use.	5	I suppose that there is minimal or no additional cost.	5	I feel more unsafe with patients with high BMI	60	Male	Greek	25	2000	Private clinic	General surgeon	Right	No	blinded
2022-02-09 14:56:43	Closed Technique (Veress Needle)	Closed Technique (Veress Needle)	20	20	Following personal experience during surgery	On the job training	Umbilical point	Umbilical point	At the base	Yes	Ethicon UV120, for the spindle feed-back	4	1	4	4	9	Early majority	safety for patient, real utility to the procedure	5	for the features described	5	for the features described	60	Male	Italian	32	3500	Training hospital	general surgery	Right	No	blinded
2022-02-11 13:22:42	Open technique (Hasson method)	Other	20	5	Following personal experience during surgery	On the job training	Umbilical point	Palmer’s point	At the shaft	No	we do not have VERRES Needles with good reasons, we NEVER use them	1	1	3	5	nvt	Innovator	Safety	1	we will NEVER use VERRES needles of whatever type	1	see above	60	Male	German	33	500	Training hospital	Visceral Surgery, Minimally Invasive Surgery	Ambidextrous	Yes	blinded
2022-02-15 12:04:24	Other	Closed Technique (Veress Needle)	7	7	Following personal experience during surgery	On the job training	Umbilical point	Palmer’s point	At the shaft	Yes	Igła Veressa o średnicy 2,5 mm i długości 120 mm	3	1	2	5	7	Early adopter	Podobne jak i innych firm	3	Nie używałem igły Veress PLUS	3	Nie używałem igły Veress PLUS	60	Male	Polish	33	nvt	Training hospital	Chirurgia Ogólna	Right	Yes	blinded
2022-02-22 18:37:09	Closed Technique (Veress Needle)	Other	20	10	Following personal experience during surgery	Both	Palmer’s point	Palmer’s point	At the base	No		5	4	1	4	5	Early adopter	safety	5	why not?	3	In obesity I use a blunt tecnique with optic trocar	60	Male	Italian	36	2000	Private clinic	BARIATRIC SURGERY	Ambidextrous	Maybe	blinded
2022-02-22 21:45:30	Closed Technique (Veress Needle)	Closed Technique (Veress Needle)	50	20	Following personal experience during surgery	Both	Palmer’s point	Palmer’s point	At the base	Yes	Medtronic	5	4	1	2	1	Early adopter	Excitation	4	Trying	3	Security first never changes a winning team	60	Male	Belgian	30	10000	Training hospital	Digestive surgery	Right	Yes	blinded
2022-02-23 08:37:54	Open technique (Hasson method)	Closed Technique (Veress Needle)	nvt	nvt	Following personal experience during surgery	Both	Umbilical point	Palmer’s point	At the base	No		5	5	3	5	nvt	Innovator	safety, effectiveness, price	5	safety is the most important	5	.	60	Male	Polish	35	nvt	Training hospital	generał, oncologic, bariatric	Right	Maybe	blinded
2022-02-23 11:41:58	Other	Other	5	5	Following personal experience during surgery	Both	Palmer’s point	Palmer’s point	At the base	No		5	5	2	5	10	Innovator	Very concerned	5	Yes	5	Yes	60	Male	Egyptian	30	nvt	Training hospital	Laparoscopy	Right	Yes	blinded
2022-02-09 12:43:58	Closed Technique (Veress Needle)	Closed Technique (Veress Needle)	50	50	During training	On the job training	Palmer’s point	Palmer’s point	At the base	No		4	4	5	5	5	Innovator	I agree	5	The safety is all	5	same answer	61	Male	Italian	40	2	Training hospital	General Surgery	Right	Yes	blinded
2022-02-09 13:17:53	Open technique (Hasson method)	Open technique (Hasson method)	nvt	5	Other	Both	Umbilical point	Umbilical point	At the shaft	No		5	4	5	5	nvt	Early adopter	Sometimes new medtech is a solution, in search for a problem	1	I use open Hasson technique	2	Because I use open technique	61	Male	Dutch	32	10	Academia	laparoscopy	Ambidextrous	Maybe	blinded
2022-02-09 22:18:13	Closed Technique (Veress Needle)	Closed Technique (Veress Needle)	20	nvt	Following personal experience during surgery	On the job training	Umbilical point	Palmer’s point	At the base	No		3	4	4	5	10	Early majority	Safety concerb	4	Increase safety	4	Safety	61	Male	Danish	30	1000	Training hospital	Gi	Right	No	blinded
2022-02-10 01:20:03	Open technique (Hasson method)	Open technique (Hasson method)	250	25	Following personal experience during surgery	On the job training	Umbilical point	Umbilical point	At the base	Yes	Disposable Ethicon	4	3	2	4	17	Innovator	Patient's safety	1	No need as open technique is safer	3	Currently happy with Verress needle technique inserted at Palmer's point	61	Male	Australian	25	200	Training hospital	Advanced laparoscopic	Ambidextrous	Yes	blinded
2022-02-19 18:13:17	Open technique (Hasson method)	Open technique (Hasson method)	nvt	10	Following personal experience during surgery	On the job training	Umbilical point	Umbilical point	At the shaft	No	I do not use the Veress needle	2	2	3	2	2	Innovator	safety	3	possibly	3	q	61	Male	Dutch	30	50	Academia	general surgery	Right	No	blinded
2022-02-20 22:32:50	Closed Technique (Veress Needle)	Closed Technique (Veress Needle)	1	nvt	During training	On the job training	Umbilical point	Umbilical point	At the base	No		4	4	5	4	10	Early adopter	Backup by hospital administration	5	A number of advantages	4	should reduce risks of insufflation into the fat	61	Male	Maltese	30	1000	Training hospital	Gynaecology	Right	Maybe	blinded
2022-02-21 17:55:34	Closed Technique (Veress Needle)	Closed Technique (Veress Needle)	10	10	During training	On the job training	Umbilical point	Palmer’s point	At the shaft	No		4	2	4	5	10	Innovator	reliability and ease of use	5	Reduces overshooting by 60-80% is sufficient condition	5	Reduces overshooting by 60-80% is sufficient condition	61	Male	Russian	36	2000	Private clinic	general surgery	Ambidextrous	Yes	blinded
2022-02-23 07:54:26	Open technique (Hasson method)	Open technique (Hasson method)	0	1	Following personal experience during surgery	On the job training	Umbilical point	Umbilical point	At the base	Yes	Not interested I consider it a dangerous device	1	1	2	5	1	Late majority	Need to be convinced on the basis of evidence	1	No need to change technique	3	Deserve a test	61	Male	Italian	35	100	Training hospital	General surgery	Ambidextrous	Maybe	blinded
2022-02-06 21:09:56	Open technique (Hasson method)	Open technique (Hasson method)	25	25	Following personal experience during surgery	On the job training	Umbilical point	Umbilical point	At the shaft	Yes	Disposable	4	4	5	4	10	Early adopter	MDR, AVG	4	Safety first	4	Safety first	62	Male	Dutch	30	3000	Training hospital	Trauma	Left	Maybe	blinded
2022-02-09 12:48:56	Closed Technique (Veress Needle)	Closed Technique (Veress Needle)	10	1	Following personal experience during surgery	On the job training	Palmer’s point	Palmer’s point	At the base	No		5	5	2	5	30	Early adopter	Animal lab	5	Safety time saving	5	Safety	62	Male	Italian	38	5000	Training hospital	Bariatric	Right	Yes	blinded
2022-02-22 19:27:32	Closed Technique (Veress Needle)	Closed Technique (Veress Needle)	0	nvt	During training	Both	Umbilical point	Palmer’s point	At the shaft	No		3	3	4	5	10	Innovator	Efficient and safe	5	Serms ssfe ana efficent	5	Safe and efficent	62	Male	American	31	2000	Academia	General Surgery	Right	Yes	blinded
2022-02-23 09:05:49	Closed Technique (Veress Needle)	Closed Technique (Veress Needle)	50	20	Following personal experience during surgery	On the job training	Palmer’s point	Palmer’s point	At the base	No		3	5	2	4	10	Early adopter	producing same result each time= quality; and amelioration of technique= smarter device	4	I use each time additional stomach tube for deflation , even in skinner person, it is even easier to perforate structures, so Yes , I advise the new Verss PLUS	5	For me it is easy, because my experience. But for the yonger colleagues, it is sometimes difficult.	62	Male	Belgian	28	3000	Non-training hospital	GE and Bariatric	Right	Yes	blinded
2022-02-23 11:37:03	Open technique (Hasson method)	Open technique (Hasson method)	0	10	Following personal experience during surgery	In a clinical skills lab	Umbilical point	Umbilical point	At the base	No		1	1	5	5	nvt	Early adopter	safety	1	closed technique is not my preferred choice	1	closed technique is ever worse in high BMI	62	Male	Austrian	35	150	Academia	General and Visceral Surgery	Right	Yes	blinded
2022-02-24 09:18:52	Closed Technique (Veress Needle)	Closed Technique (Veress Needle)	20	20	During training	On the job training	Palmer’s point	Palmer’s point	At the shaft	No		3	4	2	2	4	Early adopter	false hope	4	obvious	4	the same	62	Male	Dutch	30	4000	Training hospital	colorectal	Right	No	blinded
2022-02-09 13:10:54	Open technique (Hasson method)	Closed Technique (Veress Needle)	30	10	During training	On the job training	Umbilical point	Umbilical point	At the shaft	No		4	2	3	5	5	Late majority	patient safety	4	it is safe	5	again safety	63	Male	Pakistani	25	100	Training hospital	genral surgeon	Right	Maybe	blinded
2022-02-22 18:47:54	Open technique (Hasson method)	Closed Technique (Veress Needle)	20	10	Following personal experience during surgery	On the job training	Umbilical point	Palmer’s point	At the base	No		3	3	1	4	7	Innovator	safety	2	medico-legal reasons	5	Eaes access and reduce incisions	63	Male	Italian	37	1	Academia	general surgery	Left	Yes	blinded
2022-02-22 19:54:07	Closed Technique (Veress Needle)	Closed Technique (Veress Needle)	10	nvt	During training	On the job training	Palmer’s point	Palmer’s point	At the base	No		4	5	1	4	30	Early adopter	safety	4	increase safety	4	helpfull	63	Male	Italian	34	10000	Academia	bariatric upperGI	Right	Yes	blinded
2022-02-09 18:11:25	Closed Technique (Veress Needle)	Open technique (Hasson method)	50	50	Following personal experience during surgery	On the job training	Umbilical point	Umbilical point	At the shaft	Yes		4	3	4	4	10	Laggard	no	4	its easy to do that new titel	2	its so difficult	64	Male	Iraqi	20	300	Academia	colorectal	Right	Yes	blinded
2022-02-09 12:53:54	Open technique (Hasson method)	Open technique (Hasson method)	nvt	nvt	Following personal experience during surgery	Both	Umbilical point	Lee-Huang point	At the base	No		5	4	5	5	10	Late majority	Safety	4	If the above claims are true... then it is likely to be safe	4	Yes ... if so.	65	Male	Egyptian	35	0	Training hospital	General surgery	Right	Maybe	blinded
2022-02-09 12:57:11	Closed Technique (Veress Needle)	Closed Technique (Veress Needle)	100	50	Following personal experience during surgery	On the job training	Umbilical point	Umbilical point	At the shaft	No		3	4	2	5	15	Early majority	in first line mortality is high	5	it is not the needle it is the surgeon who make a difference	5	it is not the needle it is the surgeon who make a difference	65	Male	Slovenian	35	2000	Training hospital	general and abdominal surgery	Right	Yes	blinded
2022-02-09 17:40:25	Closed Technique (Veress Needle)	Open technique (Hasson method)	10	20	Following personal experience during surgery	On the job training	Umbilical point	Umbilical point	At the shaft	No		3	5	4	4	20	Late majority	I'm afraid of a negative side results	5	Maybe Veress Pluss is really better than routine needle	3	At first I use Veresh Plus in pts with a normal BMI	65	Male	Ukrainian	42	4	Training hospital	general surgery	Right	Yes	blinded
2022-02-20 12:06:30	Closed Technique (Veress Needle)	Closed Technique (Veress Needle)	4	3	During training	On the job training	Umbilical point	Umbilical point	At the shaft	No		2	4	5	5	10	Early adopter	Do I have enough knowledge about new devices to use them safetely	5	It is safer	5	It is safer	65	Male	Hungarian	38	200	Training hospital	General surgery	Right	Maybe	blinded
2022-02-22 19:48:16	Closed Technique (Veress Needle)	Closed Technique (Veress Needle)	20	nvt	Following personal experience during surgery	On the job training	Umbilical point	Palmer’s point	At the base	No		3	4	1	5	nvt	Innovator	Safety	5	I like to try better devices	5	same	65	Male	Israeli	30	15000	Private clinic	General	Right	Yes	blinded
2022-02-23 00:33:13	Closed Technique (Veress Needle)	Open technique (Hasson method)	100	150	Following personal experience during surgery	Both	Umbilical point	Lee-Huang point	At the base	No		4	3	4	5	10	Early adopter	TILLNOWNO.METHODE	2	YES	4	FORHIGH BMI	65	Male	Iraqi	20	350	Academia	COLORECTAL	Right	Yes	blinded
2022-02-23 10:57:09	Open technique (Hasson method)	Closed Technique (Veress Needle)	10	10	Following personal experience during surgery	On the job training	Umbilical point	Palmer’s point	At the base	No		3	4	4	5	15	Early adopter	avoiding excessive enthusiasm	4	as we use less and less verses needle, it could be useful to have a device that reduces the learning curve	4	it is the main field of application	65	Male	Italian	35	1000	Academia	general surgery	Right	Yes	blinded
2022-02-23 17:12:16	Closed Technique (Veress Needle)	Closed Technique (Veress Needle)	1	nvt	During training	Both	Umbilical point	Umbilical point	At the base	No		3	1	4	3	10	Innovator	Ensure convenience and safety	5	It adds on the safety and convenience especially to the beginners	4	To add on safety	65	Male	Indian	40	20000	Non-training hospital	Abdominal surgery	Right	Yes	blinded
2022-02-27 10:17:46	Closed Technique (Veress Needle)	Closed Technique (Veress Needle)	5	4	During training	On the job training	Umbilical point	Palmer’s point	At the shaft	No		4	2	4	5	10	Early adopter	getting used to the intricacies of the new gadget	5	reduction of main risk of overshooting is a plus	5	extra care is needed in high BMI patients to avoid overshooting because the tendency is to assume that you need to go much deeper in these patients	65	Male	Maltese	35	1750	Training hospital	Gynaecology	Right	No	blinded
2022-02-09 13:19:33	Other	Other	nvt	0	Following personal experience during surgery	On the job training	Umbilical point	Palmer’s point	At the base	No		4	3	3	5	10	Early adopter	previous evaluation and safety	3	why not if it is considered that have advantages	1	Happy with the optic entry without neumo	66	Male	Spanish	40	200	Training hospital	coloercatl & upper GI & bariatric	Right	Yes	blinded
2022-02-09 20:07:34	Open technique (Hasson method)	Open technique (Hasson method)	nvt	nvt	Following personal experience during surgery	Both	Umbilical point	Umbilical point	At the base	No		1	1	1	1	nvt	Early adopter	Safety	1	I will not use anything that is even slightly dangerous.	1	I will not use anything that is even slightly dangerous.	66	Male	Japanese	40	0	Training hospital	Pediatric surgery	Right	No	blinded
2022-02-11 10:07:45	Other	Closed Technique (Veress Needle)	0	nvt	Following personal experience during surgery	On the job training	Umbilical point	Umbilical point	At the base	No	very seldom use veress needel	3	3	4	4	12	Innovator	I do not have any concerns as long you can try it first.	4	Always interested in new techniques	4	Always interested in new techniques	66	Male	Norwegian	37	2	Academia	Gastrointestinal and HPB surgery	Ambidextrous	Maybe	blinded
2022-02-23 19:15:34	Other	Other	15	15	Following personal experience during surgery	In a clinical skills lab	Umbilical point	Umbilical point	At the base	No		4	2	3	5	10	Early adopter	Safety	3	I usually use optic trocar for peritoneal entry	3	I usually use optic trocar for peritoneal entry	66	Male	Spanish	42	588	Non-training hospital	General surgery	Right	Maybe	blinded
2022-02-22 19:25:09	Closed Technique (Veress Needle)	Closed Technique (Veress Needle)	15	20	Following personal experience during surgery	On the job training	Umbilical point	Umbilical point	At the base	No		5	4	2	1	2	Early adopter	Safety	1	I have to try it	1	I have to try it	67	Male	American	35	2000	Training hospital	Surgery	Ambidextrous	Maybe	blinded
2022-02-09 13:52:19	Closed Technique (Veress Needle)	Closed Technique (Veress Needle)	1	1	Following personal experience during surgery	On the job training	Umbilical point	Umbilical point	At the base	No		4	5	2	3	2	Innovator	Cavaliers	1	Would need to see it and try it	1	Need to see it and try it	68	Male	American	32	2000	Training hospital	Laparoscopic surgeon	Ambidextrous	Maybe	blinded
2022-02-09 14:50:06	Other	Other	10	15	Following personal experience during surgery	On the job training	Umbilical point	Umbilical point	At the base	Yes	Applied Medical	4	4	3	5	15	Early adopter	Insufficient clinical studies	4	Sounds interesting	4	See above	69	Male	Dutch	45	5000	Training hospital	Ob/gyn	Right	No	blinded
2022-02-09 17:46:00	Closed Technique (Veress Needle)	Closed Technique (Veress Needle)	30	10	Following personal experience during surgery	On the job training	Umbilical point	Umbilical point	At the shaft	No		4	5	2	3	30	Early majority	NEW medtech devices must be safe and tested before using.	3	Because the new Veress Plus looks and feels like the traditional veress needle.	3	Because the new Veress Plus looks and feels like the traditional veress needle.	73	Male	Slovenian	47	100	Private clinic	Visceral surgery.	Ambidextrous	Maybe	blinded
2022-02-14 20:54:39	Closed Technique (Veress Needle)	Closed Technique (Veress Needle)	nvt	nvt	Following personal experience during surgery	On the job training	Palmer’s point	Palmer’s point	At the shaft	No	storz	4	5	2	5	10	Innovator	safety	4	fulfils basic rqirements regardin safety	5	improuved	76	Male	Dutch	40	10000	Training hospital	general an GE surgery	Ambidextrous	Maybe	blinded
2022-02-24 21:30:52	Closed Technique (Veress Needle)	Closed Technique (Veress Needle)	5	5	Other	On the job training	Palmer’s point	Palmer’s point	At the shaft	No		4	5	4	4	7	Early adopter	safety	4	promissin to improve safety of access	5	foulfiles expectations of safe access	76	Male	Dutch	45	1000	Training hospital	general surgery ,GE surgery	Ambidextrous	No	blinded
2022-02-23 09:47:09	Open technique (Hasson method)	Open technique (Hasson method)	2	nvt	Following personal experience during surgery	On the job training	Umbilical point	Umbilical point	At the shaft	No		3	3	3	3	15	Early adopter	complications	3	dont know	4	dont know	nvt	Male	nvt	20	3	Training hospital	upper gi	Right	No	blinded
																														number of cells	305
																														% interested	86.6477

## Sheet: Data With graphs
Decreasing overshooting increases the overall safety of the Closed technique	Decreasing the learning curve of the Veress Needle use increases the overall safety of the Closed technique	Increase in Body Mass Index is directly related to an increased risk of complications during first entry	Improving the sustainability of hospital processes and operations is important to me	Roughly, after how many procedures were you comfortable enough in using the Veress needle?	Roughly, after how many procedures were you comfortable enough in using the Hasson method?	In your opinion, how far beyond the peritoneum (Ideal Insertion Depth) does the Veress needle tip need to be for safe insufflation (in mm) *	Age	Years of experience (as a surgeon)	Estimated number of Veress needle use	Column1	Gender	Nationality	If the above claims are true would you consider using the new Veress PLUS in patients with a normal BMI? *	If the above claims are true would you consider using the new Veress PLUS in patients with a HIGH BMI? *		Nationality
3	5	3	5	25	5	7	55	25			Male	Albanian	4	2	Albanian	3
3	3	2	5	25	0	10	27	3	100		Male	Albanian	4	4	American	3
5	1	4	3	20	10	10	42	10	45		Male	Albanian	4	4	Asian	1
5	1	4	5	50	1	2	68	32	2000		Male	American	1	5	Australian	2
3	4	2	3	20		10	62	31	2000		Male	American	3	3	Austrian	2
4	5	4	5		20	2	67	35	2000		Male	American	5	3	Azerbaijan	1
4	4	3	3	5	5	7	47	20	5		Male	Asian	5	5	Belarusian	1
5	2	5	5	5	25	17	61	25	200		Male	Australian	1	3	Belgian	8
3	5	4	5	20	10	20	42	8	100		Male	Australian	5	5	Bosnian	3
5	5	3	5	30	0	15	38	10	50		Male	Austrian	5	5	Brazilian	1
5	5	3	3	20	10		62	35	150		Male	Austrian	5	5	British	13
3	2	4	4	10	5	7	58	35	4000		Male	Azerbaijan	5	4	British / Australian	1
5	5	5	5	3	3	12	32	8	15		Male	Belarusian	5	5	Bulgarian	4
5	3	3	4	8	20	1	60	30	10000		Male	Belgian	4	4	Chinese	1
3	3	3	4	10	5	5	41	12	500		Male	Belgian	3	4	Czech	2
5	5	3	5	10	50	5	57	35	15000		Male	Belgian	4	4	Danish	1
4	3	4	4		30	8	33	8	400		Female	Belgian	4	5	Dominican	1
4	3	2	5	25	20	10	38	8	7000		Male	Belgian	5	5	Dutch	28
3	3	2	5	3		10	47	12	4500		Male	Belgian	4	2	Egyptian	4
4	4	4	5		20	10	62	28	3000		Male	Belgian	4	5	Filipino	1
4	5	2	3		20	11	48	18	5000		Male	Belgian	4	4	French	2
4	4	4	4	20	25	4	57	22	2000		Male	Bosnian	4	4	Georgian	2
5	5	2	4	20		10	45	6	2000		Male	Bosnian	4	4	German	14
4	4	2	5	5	50	10	56	21	2500		Male	Bosnian	4	4	Greek	13
3	4	2	4	20	10	10	56	30	1000		Male	Brazilian	3	3	Greek / German	1
3	3	5	5	20	0	1	55	32	50		Male	British	5	5	Hellenic	1
3	3	3	3	10	15	3	50	15	1500		Male	British	4	2	Hungarian	3
3	3	1	5	10	5	5	41	14	2		Male	British	3	3	Indian	11
5	4	4	4	20	10	5	44	17	400		Male	British	5	5	Iraqi	3
4	5	4	5	40	20	5	45	20	100		Male	British	4	4	Irish	2
5	4	1	5	10	12	5	52	25	50		Male	British	3	4	Israeli	5
3	3	5	4	20	10	7	41	10	400		Male	British	3	4	Italian	75
5	5	4	5	50	35	10	48	11	1100		Male	British	5	5	Japanese	8
3	5	3	4	10	20	10	56	30	10		Male	British	3	5	Kazakh	1
5	5	4	5	10	5	35	44	10	50		Female	British	5	5	Korean	2
4	3	3	4		20		57	31	50		Male	British	3	3	Kuwaiti	1
5	5	1	4	10			59	30	30000		Male	British	5	5	Latvian	2
4	3	1	4	5	20	10	47	25	5		Male	British	5	5	Lithuanian	4
3	4	2	4	5	20	7	37	10	60		Male	British / Australian	4	4	Luxembourgish	1
4	4	2	5	50	10	5	38	14	1000		Male	Bulgarian	4	4	Maltese	9
5	2	1	5		30	7	36	3	800		Male	Bulgarian	5	5	Mauritian	1
3	3	3	4		20	10	48	17	200		Male	Bulgarian	3	5	Mexican	2
3	4	3	5	30	10	20	47	20	1000		Male	Bulgarian	5	5	Moldavian	1
3	5	4	5	100	20	10	40	10	500		Male	Chinese	3	5	Nigerian	1
4	4	4	4	50	10	8	57	32	10000		Male	Czech	4	4	Norwegian	1
4	3	2	5	50		10	58	35	10000		Male	Czech	2	4	nvt	1
3	4	2	4	8		10	61	30	1000		Male	Danish	5	5	Pakistani	3
5	2	4	5	0		5	30	1	4		Female	Dominican	5	5	Peruvian	1
5	1	3	5	10		1	53	21	150		Female	Dutch	5	5	Polish	14
4	5	1	5	20	10	2	61	30	50		Male	Dutch	5	5	Portuguese	5
3	2	5	4	30	5	3	47	11	500		Female	Dutch	5	5	Romanian	21
4	5	5	5		10	3	49	24	2000		Male	Dutch	5	5	Russian	3
5	4	4	4	10	20	4	62	30	4000		Male	Dutch	3	4	Scottish	1
4	3	5	5		35	5	37	10	100		Male	Dutch	5	4	Serbian	3
5	5	3	5	3	25	5	43		5000		Male	Dutch	5	5	Slovak	3
3	3	2	1	10	30	5	52	20	20		Female	Dutch	3	5	Slovakian	1
5	5	5	5	30		5	55	20	0		Male	Dutch	5	5	Slovenian	9
5	3	5	5	20		7	43	20	2000		Male	Dutch	5	5	Spanish	18
3	4	2	5	17	2	7	56	21	26		Male	Dutch	4	4
3	5	5	4	3	20	7	56	25	1000		Male	Dutch	5	5
4	5	4	5	50	15	7	57	22	100		Male	Dutch	5	5
4	4	3	5	100	5	7	76	45	1000		Male	Dutch	4	5
5	5	4	5	100	10	8	36	2	1000		Male	Dutch	5	5
3	3	1	3	10	5	8	42	8	150		Male	Dutch	5	5
3	5	3	5	25	20	10	44	15	6300		Male	Dutch	3	3
3	3	3	3	10	1	10	48	22	220		Male	Dutch	5	1
4	4	4	4	5	10	10	58	28	1000		Male	Dutch	1	3
4	2	1	4	30	25	10	62	30	3000		Male	Dutch	4	4
3	3	5	5	1		10	76	40	10000		Male	Dutch	3	3
5	2	1	3	10	10	12	30	1	20		Male	Dutch	4	5
5	2	4	4	50	10	15	54	20	500		Female	Dutch	3	5
4	4	5	5	20	5	15	55	25	100		Female	Dutch	4	5
3	2	4	3	15	15	15	69	45	5000		Male	Dutch	3	4
5	5	5	5	10	10		50	14	6		Female	Dutch	3	3
2	3	4	5	20	5		61	32	10		Male	Dutch	3	4
3	4	5	5	10	25	10	42	8	1000		Male	Dutch	5	4
3	2	4	4	20		10	35	5	1000		Male	Egyptian	4	4
4	3	3	5	20		10	65	35	0		Male	Egyptian	5	5
4	4	3	5	10	10	9	41	18	200		Male	Egyptian	5	4
3	3	3	5	30	5	10	60	30			Male	Egyptian	5	5
4	3	2	5	0	3	5	42	7	1		Female	Filipino	5	5
5	1	4	3	0	10	5	35	5	100		Male	French	1	4
4	2	3	5	20	10	5	35	7	30		Male	French	4	5
3	3	4	4	10	12	15	50	23	2070		Male	Georgian	5	5
3	3	1	5	10	4	17	49	25	20		Male	Georgian	2	4
3	3	1	4	20	50	2	43	12	1000		Male	German	3	3
4	3	4	4	10	25	5	38	12	500		Male	German	1	1
3	4	1	5	10	25	5	59	31	100		Male	German	5	5
4	2	3	4	50	1000	8	43	18	3000		Male	German	3	5
3	3	3	5	10	20	8	58	33	10000		Male	German	1	1
4	5	4	5	20	10	10	39	11	100		Male	German	5	5
4	4	5	4	20	5	10	50	25	5000		Male	German	5	5
3	3	1	5	20	30	10	50	23	100		Male	German	5	5
3	3	4	5	25	30	10	52	26	1000		Male	German	3	4
3	2	5	5	25	10	10	58	33	12000		Male	German	5	5
4	3	3	5	2	10	15	33	7	100		Male	German	1	1
5	3	3	5	50		20	53	19	14000		Male	German	5	5		Corrolation Matrix
5	5	5	5	20	5		60	33	500		Male	German	4	5	corrolation matrix		Decreasing overshooting increases the overall safety of the Closed technique	Decreasing the learning curve of the Veress Needle use increases the overall safety of the Closed technique	Increase in Body Mass Index is directly related to an increased risk of complications during first entry	Improving the sustainability of hospital processes and operations is important to me	Roughly, after how many procedures were you comfortable enough in using the Veress needle?	Roughly, after how many procedures were you comfortable enough in using the Hasson method?	In your opinion, how far beyond the peritoneum (Ideal Insertion Depth) does the Veress needle tip need to be for safe insufflation (in mm) *	Age	Years of experience (as a surgeon)	Estimated number of Veress needle use	If the above claims are true would you consider using the new Veress PLUS in patients with a normal BMI? *	If the above claims are true would you consider using the new Veress PLUS in patients with a HIGH BMI? *
3	2	1	4	100	20	10	38	12	1000		Male	German	5	5		Kolomn supplemental 2	A	B	C	D	E	F	G	H	I	J	N	O
2	2	2	3	75	5	3	36	8	100		Male	Greek	3	3	Decreasing overshooting increases the overall safety of the Closed technique	A	1	0.32963	0.0257641	0.12094	-0.0345727	0.0150441	0.00213047	0.00598006	-0.0324588	0.0800329	0.221147	0.262336
4	3	5	5	12	10	3	50	20	1000		Male	Greek	3	5	Decreasing the learning curve of the Veress Needle use increases the overall safety of the Closed technique	B		1	0.0568616	0.112899	-0.0692331	-0.0999957	0.0312867	0.0799803	0.0701665	0.0258854	0.15333	0.0916016
4	3	3	2	500	1	4	33	3	1		Male	Greek	5	5	Increase in Body Mass Index is directly related to an increased risk of complications during first entry	C			1	0.168647	0.105139	-0.0558475	0.00741171	0.0518243	0.0219001	-0.0417162	0.0674169	0.0805294
4	5	2	5	30	15	5	30	5	260		Male	Greek	5	4	Improving the sustainability of hospital processes and operations is important to me	D				1	-0.000192474	0.0245621	0.0907172	0.01376	0.0107314	0.0390177	0.132997	-0.0166346
5	5	2	5	10	3	5	42	13	200		Female	Greek	5	5	Roughly, after how many procedures were you comfortable enough in using the Veress needle?	E					1	-0.0141622	-0.045128	-0.0656661	-0.0710958	-0.0248043	0.00104675	-0.0161156
3	3	5	5	20	25	5	45	12	0		Male	Greek	3	3	Roughly, after how many procedures were you comfortable enough in using the Hasson method?	F						1	0.0617015	-0.0297078	-0.0328966	0.0382694	0.0643895	0.0519546
4	5	5	5	50		5	60	25	2000		Male	Greek	5	5	In your opinion, how far beyond the peritoneum (Ideal Insertion Depth) does the Veress needle tip need to be for safe insufflation (in mm) *	G							1	0.0444773	0.0443018	0.00502674	-0.0659221	-0.00975161
4	4	2	4	20	10	7	47	11	30		Male	Greek	4	4	Age	H								1	0.937301	0.338436	-0.100161	-0.0407706
5	5	1	5	12	20	8	44	20	250		Male	Greek	3	3	Years of experience (as a surgeon)	I									1	0.351422	-0.100161	-0.00975161
3	3	3	5	20	10	10	52	22	7		Male	Greek	4	4	Estimated number of Veress needle use	J										1	0.00587279	0.0171418
5	1	1	5	50	20	10	57	23	5500		Male	Greek	5	5	If the above claims are true would you consider using the new Veress PLUS in patients with a normal BMI? *	N											1	0.659299
4	2	4	5	30	10		42	5	10		Male	Greek	3	3	If the above claims are true would you consider using the new Veress PLUS in patients with a HIGH BMI? *	O												1
3	3	5	3	10	0		49	15	7		Male	Greek	3	3
3	3	4	4	50	30	6	39	12	400		Male	Greek / German	5	5
5	5	3	5	50	500	20	37	7	0		Male	Hellenic	5	5
3	5	5	5	10	10	10	55	31	3000		Male	Hungarian	5	5
3	3	1	5	10	3	10	65	38	200		Male	Hungarian	1	1
4	5	2	4	30		15	47	14	400		Male	Hungarian	3	4
3	3	2	5		7	3	59	30			Male	Indian	4	5
3	3	1	5	50	3	5	34	5	50		Male	Indian	5	5
4	2	3	4	15	10	7	59	32	1000		Male	Indian	3	5
5	4	2	5	20	5	10	42	12	10		Male	Indian	5	5
4	3	4	5	10	5	10	52	23	10		Male	Indian	5	5
5	3	2	4	50		10	55	30	5000		Male	Indian	5	5
3	2	3	5	20		10	65	40	20000		Male	Indian	5	5
3	3	4	5		10	20	34	7	5		Male	Indian	1	1
4	3	4	4	20		20	46	14	500		Male	Indian	4	4
4	5	4	5	15			45	15	1000		Male	Indian	5	5
4	4	5	5	30	7	17	35	5	200		Male	Indian	5	5
3	4	2	1	20	2	3	46	14	200		Male	Iraqi	5	5
5	5	1	5	15	50	10	64	20	300		Male	Iraqi	5	5
3	3	5	3		150	10	65	20	350		Male	Iraqi	3	5
3	2	4	5	10	15	5	32	10	300		Female	Irish	4	4
5	5	3	1			5	55	25	5000		Male	Irish	5	5
3	1	2	5		10	3	43	10	150		Male	Israeli	5	5
4	4	2	5	10	50	5	47	17	5100		Male	Israeli	2	5
4	3	4	5	10	20	10	59	30	1800		Male	Israeli	4	4
5	4	4	5	250			65	30	15000		Male	Israeli	5	5
3	2	4	5	30	20	5	38	3	500		Male	Israeli	4	4
5	4	2	4	100	10	1	32	5	3		Male	Italian	4	4
4	3	3	5	15	1	1	61	35	100		Male	Italian	5	5
3	3	2	4		20	2	35	5	200		Male	Italian	5	5
4	4	4	4	20	10	2	37	8	409		Male	Italian	3	3
1	1	2	4	10	2	3	31	6	50		Male	Italian	5	5
4	3	2	3			3	32	2	1800		Male	Italian	5	5
4	4	2	3	5	20	3	34	2	150		Male	Italian	3	5
4	3	3	4	50	50	4	55	30	20		Male	Italian	4	4
4	3	5	5	100	30	5	30	3	50		Female	Italian	4	4
5	5	4	4	100	5	5	30	1	30		Male	Italian	5	5
5	5	2	5	25	10	5	31	6	50		Male	Italian	5	5
4	4	3	5	20	2	5	32	1	20		Female	Italian	4	5
4	4	4	4	20	5	5	36	12	2		Male	Italian	4	4
5	4	1	4		25	5	38	10	2650		Male	Italian	5	5
3	3	4	4		10	5	39	9	150		Male	Italian	4	4
3	4	4	4	250	10	5	39	9	500		Female	Italian	3	3
5	5	5	5	20	10	5	42	10	200		Female	Italian	1	5
2	1	3	4			5	49	15	500		Male	Italian	3	5
4	5	4	5	10	5	5	58	33	3300		Male	Italian	5	5
4	3	5	4		10	5	60	36	2000		Male	Italian	5	5
3	1	3	4	22	50	5	61	40	2		Male	Italian	3	3
3	1	2	5	5	5	7	32	4	200		Male	Italian	5	5
4	4	4	4	20	30	7	36	10	80		Male	Italian	5	5
5	3	1	4	20	30	7	55	30	7500		Male	Italian	1	1
5	2	4	5	40	10	7	63	37	1		Male	Italian	4	5
4	2	1	4	50	10	8	33	1	5		Female	Italian	5	5
3	5	1	5	50	5	8	36	8	300		Male	Italian	3	3
3	3	4	3	50	3	8	39	8	300		Female	Italian	4	4
5	5	4	5	15	50	8	40	10	800		Male	Italian	5	3
5	5	5	5		5	8	44	20	600		Male	Italian	5	3
4	3	4	5	50	20	9	60	32	3500		Male	Italian	3	5
5	5	3	5		5	10	29	4	15		Male	Italian	5	5
3	2	2	4	50		10	31	1	30		Female	Italian	4	2
4	4	5	5	30	1	10	32	6	150		Male	Italian	4	5
1	3	1	1	50	20	10	33	10	3		Female	Italian	5	5
4	3	4	5	25	5	10	35	5	700		Male	Italian	5	5
4	2	1	4	30	20	10	35	3	20		Male	Italian	4	2
3	1	4	4	5	5	10	35	2	70		Male	Italian	4	4
3	4	4	3	50	3	10	36	12	3		Female	Italian	5	5
4	2	2	4	10	3	10	37	5	20		Female	Italian	5	5
3	2	4	4	15	15	10	37	7	1200		Male	Italian	3	4
5	3	3	2	10	30	10	38	10	400		Male	Italian	4	4
3	3	4	5	0	10	10	38	15	1800		Male	Italian	5	5
5	4	1	3	20	10	10	40	10	1000		Male	Italian	5	5
3	5	4	5	20	10	10	40	12	20		Female	Italian	5	5
3	5	5	5	10	20	10	44	20	200		Male	Italian	5	5
3	1	5	4	2000	1	10	47	20	100		Male	Italian	4	3
4	1	2	5	20	300	10	47	20	1000		Male	Italian	5	5
2	2	5	5	20	10	10	48	24	5		Male	Italian	5	5
2	1	2	4	20	50	10	53	22	100		Male	Italian	5	5
3	3	4	4	10	10	10	55	30	3000		Male	Italian	3	3
4	2	3	3	20	20	10	55	32	3000		Male	Italian	5	5
4	4	1	5	2	10	10	57	27	1000		Male	italian	5	5
3	3	3	4	20	5	12	37	7			Male	Italian	4	4
5	5	4	4	50	20	12	39	5	300		Male	Italian	5	5
3	3	3	3	50	10	15	26	1	20		Female	Italian	3	3
5	3	3	3	5	5	15	30	4	60		Female	Italian	1	5
3	3	2	4	10	20	15	31	5	40		Female	Italian	5	5
5	5	1	5	25	20	15	32	5	350		Male	Italian	4	4
3	1	2	5	20	780	15	33	4	30		Female	Italian	5	5
5	3	4	4	50	9	15	34	10	100		Female	Italian	4	4
4	4	4	5	30	5	15	36	10	50		Male	Italian	5	5
3	4	5	4	10	10	15	36	10	100		Male	Italian	4	5
5	4	5	5	10	10	15	40	8	50		Female	Italian	5	5
5	4	1	4	450	10	15	65	35	1000		Male	Italian	5	5
3	3	2	5	10	10	20	30	5	150		Female	Italian	3	2
4	4	4	5	10	4	20	34	8	30		Prefer not to say	Italian	5	5
5	3	4	5	5	3	20	36	10	500		Female	Italian	3	3
3	4	5	5		10	20	45	15	250		Female	Italian	4	4
3	5	3	4	50	30	20	58	30	200		Male	italian	4	2
2	1	2	5	10	20	25	28	3	30		Male	Italian	4	5
4	4	4	4	10	20	30	47	15	100		Female	Italian	4	4
1	5	2	5	15	1	30	62	38	5000		Male	Italian	1	2
4	2	4	5			30	63	34	10000		Male	Italian	5	4
5	1	3	5	7	5	15	26	2	30		Female	Italian	5	5
1	1	1	5	10	20	5	38	14	0		Male	Japanese	1	1
5	4	3	5	4	5	5	52	26	10		Male	Japanese	5	4
5	3	2	4	5	4	5	59	35	2000		Male	Japanese	5	5
3	4	4	5	20	7	12	57	30	200		Male	Japanese	4	5
5	3	2	5	10	50	20	53	26	2		Male	Japanese	4	4
3	4	4	4		0		58	30	0		Male	Japanese	4	4
1	3	1	5	5			66	40	0		Male	Japanese	1	1
5	2	4	5	10	1	10	50	25	20		Male	Japanese	5	4
3	3	4	5	4	1	3	40	15	1500		Male	Kazakh	4	4
5	5	5	5	20	5	5	58	33	300		Male	Korean	5	5
5	3	5	5	1	10	10	58	25	100		Male	Korean	3	5
4	4	3	5	3	10	8	33	6	350		Male	Kuwaiti	5	5
5	5	1	5	5	10	5	36	7	90		Female	Latvian	5	4
3	3	2	5	20	10	10	46	20	100		Male	Latvian	1	1
4	5	4	5	10	20	10	36	5	2500		Male	Lithuanian	3	4
5	4	5	4	10	5	5	38	12	1000		Male	Lithuanian	5	5
4	4	4	4	10	10	7	47	17			Male	Lithuanian	4	4
3	4	4	5	5		12	34	10	550		Male	Lithuanian	4	4
4	4	4	5		4		55	24	250		Male	Luxembourgish	5	5
4	4	4	4	50	10	2	35	8	40		Male	Maltese	1	1
5	4	4	5	30	5	5	58	22	100		Male	Maltese	4	3
3	5	3	4	15	100	7	55	20	500		Male	Maltese	2	3
3	4	4	3	20	5	10	31	6	50		Male	Maltese	4	4
5	3	4	3	20		10	61	30	1000		Male	Maltese	1	5
1	2	5	5	40	4	10	65	35	1750		Male	Maltese	1	1
4	3	2	5		5	20	59	35	1400		Male	Maltese	5	5
5	4	3	4	10	20		49	20	5		Male	Maltese	3	3
4	3	2	5	50	6	10	41	15	30		Female	Maltese	1	3
3	3	3	4	20	10	3	40	5	500		Male	Mauritian	3	3
3	3	5	5	3000	10	5	30	1	12		Male	Mexican	4	4
3	2	3	4	10	10	5	40	10			Male	Mexican	5	5
3	3	4	4		50	35	40	15	10		Male	Moldavian	1	4
2	4	3	5	5	5	10	48	16	5000		Male	Nigerian	1	5
5	5	4	5	20		12	66	37	2		Male	Norwegian	5	5
3	3	1	5	20		15		20	3		Male	nvt	4	4
5	3	1	4	40		4	51	23			Male	Pakistani	3	3
5	4	3	5	20	10	5	63	25	100		Male	Pakistani	3	4
5	5	3	5		5	10	33	5	120		Male	Pakistani	1	1
4	3	3	5	50	5	10	38	8	640		Male	Peruvian	5	5
4	4	2	4	20	50	5	34	10	1000		Female	Polish	4	5
3	3	4	4	25	50	5	37	12	5000		Male	Polish	1	1
5	1	4	5	10	10	5	50	25	4000		Male	Polish	5	5
1	3	3	1	5	7	7	60	33			Male	Polish	2	2
4	4	2	4	50	25	10	32	7	450		Male	Polish	5	5
2	2	5	5	15	10	10	32	5	500		Male	Polish	5	5
3	1	5	5	0	30	10	40	14	1000		Male	Polish	5	5
4	3	2	3	20		10	52	24	3000		Male	Polish	4	3
3	3	3	5		100	10	56	31	2000		Male	Polish	1	1
5	5	4	5	20	20	15	39	15	5000		Male	Polish	5	5
5	1	2	5	200	4	15	44	19	5000		Male	Polish	3	5
4	4	3	5	35	5	20	44	12	220		Male	Polish	5	5
4	3	2	3	10			60	35			Male	Polish	1	2
3	4	4	5	10	5	5	40	15	1000		Female	Polish	5	5
3	3	2	3	10	10	5	42	10	2500		Male	Portuguese	4	3
2	5	1	5	20	60	10	38	12	2000		Male	Portuguese	2	2
2	1	2	5	50	5	15	37	7	2000		Male	Portuguese	4	5
5	5	5	5	20	25	15	51	19	5000		Male	Portuguese	4	5
4	3	4	5	10	20	15	51	18	1000		Male	Portuguese	4	4
3	3	4	4	20	10	2	38	11	1000		Male	Romanian	5	4
4	2	2	5	10	50	3	57	33	3000		Male	Romanian	5	5
4	4	4	4	200	3	4	45	13	1000		Male	Romanian	4	4
3	1	4	5	10	3	5	30	5	250		Male	Romanian	5	4
3	3	2	3	10	10	5	32	7	200		Male	Romanian	5	5
4	4	3	5	20	5	5	36	4	300		Male	Romanian	4	4
3	4	4	5	25	10	5	38	13	500		Female	Romanian	5	5
3	3	2	4	10	10	5	42	17	500		Male	Romanian	4	4
4	3	4	4		20	5	43	19	2250		Male	Romanian	1	1
3	3	2	3		5	5	49	20	1000		Male	Romanian	3	3
3	4	4	5	20	5	7	30	5	500		Female	Romanian	5	5
4	3	2	4	5	10	7	33	8	40		Female	Romanian	2	2
5	5	5	5	50	5	7	34	10	100		Male	Romanian	5	5
3	1	2	4	10	10	10	37	10	50		Male	Romanian	2	5
5	5	1	5			10	38	13	1000		Male	Romanian	5	5
5	1	1	4	50	10	10	44	12	2000		Male	Romanian	4	4
5	5	2	5	10	10	10	55	30	2000		Male	Romanian	5	5
5	1	3	3	10	5	15	31	6	100		Male	Romanian	5	5
4	4	1	4	25	5	15	37	14			Female	Romanian	1	5
4	4	3	4	20	10	20	57	30	5000		Male	Romanian	2	3
4	3	3	4	100	5		53	27	0		Male	Romanian	4	3
3	2	3	4		5	10	57	34	1000		Male	Russian	3	4
3	3	3	4	10	10	10	61	36	2000		Male	Russian	3	4
5	5	3	4	20	25	8	33	12	1000		Male	Russian	4	4
4	5	1	5	10	10	5	50	28	100		Male	Scottish	4	5
5	5	1	5	100	1	5	39	7	1000		Male	Serbian	4	4
4	3	3	5	10	1	10	36	3	300		Male	Serbian	1	5
4	4	4	4	4	10	15	47	12	400		Male	Serbian	4	4
4	4	2	5	30	20	5	38	14	1000		Male	Slovak	5	5
4	5	2	5	0		10	29	2	30		Female	Slovak	5	5
3	3	5	4		5	10	42	9	200		Female	Slovak	4	2
4	4	4	4			7	58	35	7500		Male	Slovakian	4	5
4	4	5	5	20	20	4	48	20	1500		Male	Slovenian	4	5
5	4	3	5	100	50	5	31	5	400		Male	Slovenian	4	4
4	2	1	5	50	5	5	50	23	2450		Male	Slovenian	5	5
4	1	4	4		20	6	33	5	300		Male	Slovenian	5	5
1	1	3	5	20	20	10	31	1	100		Male	Slovenian	1	1
3	1	2	5	2		10	32	4	100		Male	Slovenian	3	3
5	4	1	4	10	50	15	65	35	2000		Male	Slovenian	5	3
5	4	1	2	50	20	20	45	15	1500		Male	Slovenian	4	3
5	5	3	5	0	10	30	73	47	100		Male	Slovenian	5	5
5	5	2	5	5	5	3	54	25	500		Male	Spanish	5	5
4	4	5	5	10	0	5	39	8	0		Male	Spanish	5	5
5	4	5	5	0		5	42	13	2000		Female	Spanish	1	2
3	4	4	5	5	50	5	43	14	4000		Male	Spanish	4	4
4	3	2	4	20	50	5	51	30	3750		Male	Spanish	1	3
2	2	3	2	10	10	5	56	27	10		Male	Spanish	3	3
4	4	5	4	25	5	6	40	15	100		Male	Spanish	5	4
4	2	4	5	8	5	7	31	1	500		Female	Spanish	5	5
1	1	2	5		10	8	32	8			Female	Spanish	1	3
4	4	5	4	10	1	8	59	35	2000		Female	Spanish	4	4
5	5	2	5	10	3	10	27	3.5	30		Female	Spanish	5	5
3	3	4	5	5	10	10	32	3	300		Female	Spanish	5	5
3	5	2	4		1	10	58	27	2000		Male	Spanish	4	5
1	1	5	5	1		10	66	40	200		Male	Spanish	1	1
3	4	2	2	20	15	10	66	42	588		Male	Spanish	4	4
4	2	3	5	10	8	20	38	4	250		Male	Spanish	4	5
3	3	1	4	15	2	20	59	35	200		Female	Spanish	2	5
4	5	1	4	30	15		35	11	200		Male	Spanish	4	4
4	3	4	4		30	10	37	7	1000		Male	Sudanese	4	2
5	4	5	5	20	20	5	46	20	1000		Male	Swedish	4	4
3	4	2	5	20	5	3	59	32	12000		Male	Swiss	5	5
3	5	4	4	6	20	5	47	20	1000		Male	Swiss	5	3
2	4	5	5	50	2	10	52	28	100		Male	Swiss	5	5
3	4	1	5	1	10	15	38	10	20		Male	Swiss	5	5
4	3	4	5	100	10	15	50	23	10		Male	Swiss	2	4
3	4	4	5	15	20	20	57	20	200		Male	Swiss	4	4
3	1	4	3	10	10	15	41	10	200		Male	Swiss	5	4
4	2	4	5	5	20	15	40	11	1000		Male	Tunisian	5	5
4	3	3	5		30	10	40	11	100		Male	Tunisian	3	1
1	1	1	1	0	3	5	50	25	4500		Male	Ukrainian	1	1
3	3	4	4	5	5	10	49	27	500		Male	Ukrainian	4	4
4	2	3	5	12	20	10	53	30	500		Male	Ukrainian	3	3
5	4	2	1	20	0	12	36	10	250		Female	Ukrainian	1	1
4	5	2	3	5	20	17	51	21	300		Male	Ukrainian	1	1
4	4	3	5	20	20	20	65	42	4		Male	Ukrainian	4	4
4	5	2	3	5	5	7	35	13	300		Male	Ukrainian	3	3
4	5	2	5	20	7	10	39	15	500		Male	Ukrainian	4	5
4	5	4	4	10	10	10	57	32	2000		Male	Ukrainian	4	5
3	3	3	3	50	10	7	38	13	100		Male	Yemeni	3	4
				43.8032	22.926	9.37126	45.9229	17.5929	1448.07
				207.818	78.9385	5.51601	11.0133	11.0697	3033.95
				Verres needle	Hasson method	Intervals	Safe insuflation depth (mm)	Intervals	Age	Intervals	years of experience				Number of verress needle uses
				129	196	Advice in range 0-5	110	Age 25-30	17	1-5 Years	55	0-100			122
				87	61	Advice in range 6-10	152	Age 31-40	124	6-10 Years	69	101-200			29
				31	26	Advice in range 11-15	41	Age 41-50	86	11-15 Years	60	201-300			21
				5	2	Advice in range 16-20	24	Age 51-60	86	16-20 Years	38	301-400			11
				42	18	Advice in range 21-25	1	Age 61-70	34	21-25 Years	40	401-500			24
				12	3	Advice in range 26-30	4	Age 71-80	3	26-30 Years	36	501-600			3
				6	3	Advice in range 31-35	2			31-35 Years	39	601-700			2
				0	2					36-40 Years	11	701-800			2
				2	0					41-45 Years	4	801-900			0
										46-50 Years	1	901-1000			38
												>1000			88
				Verres needle	Hasson Method	Safe insuflation	age	Years of experience	Operations performed
				43.8032	22.926	9.37126	45.9229	17.5929	1448.07
				11.8033	4.47619	0.301822	0.588684	0.591703	164.539
				20	10	10	44	15	300
				10	10	10	38	10	1000
				207.818	78.9385	5.51601	11.0133	11.0697	3033.95
				43188.3	6231.29	30.4263	121.292	122.539	9.20485e+06
				158.116	106.91	3.76622	-0.920566	-0.902895	30.2833
				12.1581	9.89388	1.55192	0.299306	0.416814	4.66058
				3000	1000	34	50	46	30000
				0	0	1	26	1	0
				3000	1000	35	76	47	30000
				13579	7130	3130	16073	6157.5	492343
				310	311	334	350	350	340
				39.2139	14.8708	1.00205	1.95362	1.96364	546.18
